# Supplementary material for: Flexible large-area ultrasound arrays for medical applications made using embossed polymer structures
Source: Nat Commun. 2024 Mar 30;15:2802. doi: 10.1038/s41467-024-47074-1 (PMC10981753; doi:10.1038/s41467-024-47074-1)
Supplement: Supplementary file 4 — Supplementary Dataset 1 [file 41467_2024_47074_MOESM4_ESM.xlsx]

## Sheet: Sheet1
Supplementary Data 1. Comparison between reported ultrasound patches based on number (n) of transducer elements, piezoelectric material, total area of the array, thickness, working frequency, bandwidth, penetration depth, lateral resolution, and axial resolution.
	Wang et al. 2018	Song et al. 2019	Wang et al., 2021	Kenny et al. 2021	Wang et al., 2022	Elloian et al., 2022	Omidvar et al., 2023	Hu et al. 2023	Hu et al. 2023	This work
	[[i]]	[[ii]]	[[iii]]	[[iv]]	[[v]]	[[vi]]	[[vii]]	[[viii]]	[[ix]]
-	Stretchable/	rigid	Stretchable/	Rigid	Rigid	bendable	Bendable	Stretchable/ bendable	Stretchable/ bendable	Bendable
	bendable		bendable
Transducer type	Array, but each element used individually	2 Single elements	Phased Array	2 Single elements	Phased/linear array	Phased array	Linear array	Phased array	Phased array	Single element, phased/linear array
Piezoelectric material	1-3 PZT composite	-	1-3 PZT composite	-	1-3 PZT composite	PZT-5H	cMUT	1-3 PZT5H composite	1-3 PZT5H composite	P(VDF-TrFE)
Backing	No	-	No	-	Yes	Yes (very thin)	No	Silver-epoxy-based layer of 0.5 mm.	Silver-epoxy-based layer	Not needed
Thickness of the patch	0.24	-	0.65	-	3	1.26	-	1	1	0.10
[mm]
Application	Carotid blood pressure measurements	Carotid Doppler	Cardiac, central arteries, veins	Carotid Doppler	Carotid, cardiac, lung and gastric imaging	Humerus	Muscles	Cardiac imaging	Elastography	Carotid Imaging	Blood pressure sensor
Number of elements in the array	4x5	1	12x12	1x2	40x40 or 40x20	16x16	1x32	Cross-form, xyz x 32 in each direction	16x16	2x64	4x32
Element pitch	2x2.5	Single transducer	0.8 x 0.8	-	0.5	1	0.68	0.4 x 0.4	0.8	0.18	2.85 / 3.6
(mm)
Element dimensions	0.9 x 0.9	Single transducer	0.55 x 0.55	23 x 23	0.4 x 0.4	0.825 x 0.825	0.635 x 8.6	0.2-0.3 x 0.2-0.3	0.6 x 0.6	0.16 x 2	1.6 x 3.2
Lateral (mm) x elevation (mm)
Operating voltage (V)	20	-	100-200	-	15-90	10	50 DC + 30-80 AC	-	Up to 95	1995-10-01	10
Center frequency	7.5	2.5	2	4	3,7 or 10	1.4	4.1	3	3	7.7	8.2
[MHz]
Transmit transfer [kPa/V]	-	-	-	-	-	1.4	-	-	-	1.3, after electrical tuning: 5.2	1.3
Receive transfer [μV/Pa]	-	-	-	-	-	-	-	-	-	147	100
Band width at -6 dB	Pulse-echo:	-	Pulse-echo:	-	68-78	41	75-83	Pulse-echo: 55	Pulse-echo: 50	Transmit: 78 Receive: >>107	-
[%]	32		25
Penetration depth	4 (in tissue)	N/A	14 (in tissue)	-	2018-04-01	7	6	>16	<5.6	>5	<4
[cm] and media
Axial resolution @ -6 dB (mm)	0.8	N/A	2.5	-	0.19-0.77	2024-04-02	-	0.59 – 0.65	0.5	0.23	-
Lateral resolution @ -6 dB (mm)	-	-		-	0.4-1.8	2024-07-03	-	1.55 – 3.49	0.52	0.63	-
-3 dB half angle (°)	-	-	>6	-	-	-	-	1.5	-	0.84	2.1
Elevation resolution @ -6 dB (mm)	-	-	-	-	-	-	-	3.65 -	-	-	-
								6.41
Human testing	yes	yes	yes	yes	yes	yes	no	yes	yes	yes	yes
[i] Wang. C. et al. Monitoring of the central blood pressure waveform via a conformal ultrasonic device. Nat. Biomed. Engineering. 2, 687-695 (2018).
[ii] Song I. et al. Design and Implementation of a NewWireless Carotid Neckband Doppler System with Wearable Ultrasound Sensors: Preliminary Results. Appl. Sci. 9, 2202 (2019).
[iii] Wang. C. et al. Continuous monitoring of deep-tissue haemodynamics with stretchable ultrasonic phased arrays. Nat. Biomed. Engineering. 5, 749-758 (2021).
[iv] Kenny, J.-É. S. et al. A novel, hands-free ultrasound patch for continuous monitoring of quantitatively Doppler in the carotid artery. Sci. Rep. 11, 780 (2021).
[v] Wang, C. et al. Bioadhesive ultrasound for long-term continuous imaging of diverse organs.Science377,517-523(2022).DOI:10.1126/science.abo2542
[vi] Elloian, J. Jadwiszczak, J. Arslan, V. Sherman, J.D. Kessler D.O. & Shepard K.L.. Flexible ultrasound transceiver array for non‑invasive surface‑conformable imaging enabled by geometric phase correction, Sci Rep. (2022) 12:16184
[vii] Omidvar, A., Cretu, E., Rohling, R., Cresswell, M., & Hodgson, A.J. Flexible PolyCMUTs: Fabrication and Characterization of a Flexible Polymer-Based Capacitive Micromachined Ultrasonic Array for Conformal Ultrasonography, Adv. Mater. Technol. 8 2201316 (2023).
[viii] Hu, H., et al.. A wearable cardiac ultrasound imager. Nature, 613(7945) (2023).
[ix] Hu, H. et al. (2023) Stretchable ultrasonic arrays for the three-dimensional mapping of the modulus of deep tissue, Nature Biomedical Engineering, https://doi.org/10.1038/s41551-023-01038-w.
