# Supplementary material for: Flexible large-area ultrasound arrays for medical applications made using embossed polymer structures
Source: Nat Commun. 2024 Mar 30;15:2802. doi: 10.1038/s41467-024-47074-1 (PMC10981753; doi:10.1038/s41467-024-47074-1)
Supplement: Supplementary file 6 — Source Data [file 41467_2024_47074_MOESM6_ESM.xlsx]

## Sheet: Fig. 2a
Frequency	Measured		Frequency	Modeled
MHz	kPa/V		MHz	kPa/V
2.97852	0.28086		3	0.28086
3.00293	0.26503		3.02441	0.26503
3.02734	0.29929		3.04883	0.29929
3.05176	0.29498		3.07324	0.29498
3.07617	0.27912		3.09766	0.27912
3.10059	0.26101		3.12207	0.26101
3.125	0.29289		3.14648	0.29289
3.14941	0.27199		3.1709	0.27199
3.17383	0.26916		3.19531	0.26916
3.19824	0.25594		3.21973	0.25594
3.22266	0.26443		3.24414	0.26443
3.24707	0.2633		3.26855	0.2633
3.27148	0.26513		3.29297	0.26513
3.2959	0.27125		3.31738	0.27125
3.32031	0.27537		3.3418	0.27537
3.34473	0.27378		3.36621	0.27378
3.36914	0.26916		3.39063	0.26916
3.39355	0.27498		3.41504	0.27498
3.41797	0.27605		3.43945	0.27605
3.44238	0.27787		3.46387	0.27787
3.4668	0.27556		3.48828	0.27556
3.49121	0.28183		3.5127	0.28183
3.51563	0.27734		3.53711	0.27734
3.54004	0.2664		3.56152	0.2664
3.56445	0.27361		3.58594	0.27361
3.58887	0.28126		3.61035	0.28126
3.61328	0.28172		3.63477	0.28172
3.6377	0.27337		3.65918	0.27337
3.66211	0.26708		3.68359	0.26708
3.68652	0.28101		3.70801	0.28101
3.71094	0.28267		3.73242	0.28267
3.73535	0.28523		3.75684	0.28523
3.75977	0.28889		3.78125	0.28889
3.78418	0.2814		3.80566	0.2814
3.80859	0.29481		3.83008	0.29481
3.83301	0.28741		3.85449	0.28741
3.85742	0.28647		3.87891	0.28647
3.88184	0.28819		3.90332	0.28819
3.90625	0.28203		3.92773	0.28203
3.93066	0.2911		3.95215	0.2911
3.95508	0.2909		3.97656	0.2909
3.97949	0.29748		4.00098	0.29748
4.00391	0.29123		4.02539	0.29123
4.02832	0.2917		4.0498	0.2917
4.05273	0.29423		4.07422	0.29423
4.07715	0.29455		4.09863	0.29455
4.10156	0.29896		4.12305	0.29896
4.12598	0.2997		4.14746	0.2997
4.15039	0.30562		4.17188	0.30562
4.1748	0.30226		4.19629	0.30226
4.19922	0.29994		4.2207	0.29994
4.22363	0.31012		4.24512	0.31012
4.24805	0.3057		4.26953	0.3057
4.27246	0.3066		4.29395	0.3066
4.29688	0.30809		4.31836	0.30809
4.32129	0.30858		4.34277	0.30858
4.3457	0.31409		4.36719	0.31409
4.37012	0.31624		4.3916	0.31624
4.39453	0.31885		4.41602	0.31885
4.41895	0.31505		4.44043	0.31505
4.44336	0.31419		4.46484	0.31419
4.46777	0.31415		4.48926	0.31415
4.49219	0.31874		4.51367	0.31874
4.5166	0.32043		4.53809	0.32043
4.54102	0.32246		4.5625	0.32246
4.56543	0.32389		4.58691	0.32389
4.58984	0.32951		4.61133	0.32951
4.61426	0.32747		4.63574	0.32747
4.63867	0.32453		4.66016	0.32453
4.66309	0.32731		4.68457	0.32731
4.6875	0.32737		4.70898	0.32737
4.71191	0.34101		4.7334	0.34101
4.73633	0.33303		4.75781	0.33303
4.76074	0.33578		4.78223	0.33578
4.78516	0.33593		4.80664	0.33593
4.80957	0.3389		4.83105	0.3389
4.83398	0.33926		4.85547	0.33926
4.8584	0.34647		4.87988	0.34647
4.88281	0.34479		4.9043	0.34479
4.90723	0.35162		4.92871	0.35162
4.93164	0.35266		4.95313	0.35266
4.95605	0.35528		4.97754	0.35528
4.98047	0.36044		5.00195	0.36044
5.00488	0.36145		5.02637	0.36145
5.0293	0.362		5.05078	0.362
5.05371	0.36991		5.0752	0.36991
5.07813	0.36219		5.09961	0.36219
5.10254	0.3755		5.12402	0.3755
5.12695	0.38139		5.14844	0.38139
5.15137	0.38154		5.17285	0.38154
5.17578	0.38967		5.19727	0.38967
5.2002	0.39123		5.22168	0.39123
5.22461	0.39108		5.24609	0.39108
5.24902	0.39654		5.27051	0.39654
5.27344	0.40777		5.29492	0.40777
5.29785	0.40922		5.31934	0.40922
5.32227	0.40947		5.34375	0.40947
5.34668	0.41597		5.36816	0.41597
5.37109	0.42023		5.39258	0.42023
5.39551	0.41955		5.41699	0.41955
5.41992	0.42875		5.44141	0.42875
5.44434	0.4334		5.46582	0.4334
5.46875	0.43715		5.49023	0.43715
5.49316	0.44673		5.51465	0.44673
5.51758	0.44833		5.53906	0.44833
5.54199	0.44896		5.56348	0.44896
5.56641	0.46348		5.58789	0.46348
5.59082	0.45858		5.6123	0.45858
5.61523	0.47218		5.63672	0.47218
5.63965	0.46979		5.66113	0.46979
5.66406	0.47818		5.68555	0.47818
5.68848	0.47988		5.70996	0.47988
5.71289	0.4821		5.73438	0.4821
5.7373	0.49238		5.75879	0.49238
5.76172	0.51195		5.7832	0.51195
5.78613	0.51428		5.80762	0.51428
5.81055	0.51864		5.83203	0.51864
5.83496	0.52459		5.85645	0.52459
5.85938	0.52718		5.88086	0.52718
5.88379	0.54163		5.90527	0.54163
5.9082	0.54657		5.92969	0.54657
5.93262	0.55031		5.9541	0.55031
5.95703	0.55804		5.97852	0.55804
5.98145	0.57388		6.00293	0.57388
6.00586	0.57443		6.02734	0.57443
6.03027	0.59039		6.05176	0.59039
6.05469	0.60375		6.07617	0.60375
6.0791	0.59563		6.10059	0.59563
6.10352	0.59486		6.125	0.59486
6.12793	0.60987		6.14941	0.60987
6.15234	0.60923		6.17383	0.60923
6.17676	0.61822		6.19824	0.61822
6.20117	0.62905		6.22266	0.62905
6.22559	0.63868		6.24707	0.63868
6.25	0.64944		6.27148	0.64944
6.27441	0.65178		6.2959	0.65178
6.29883	0.66532		6.32031	0.66532
6.32324	0.66417		6.34473	0.66417
6.34766	0.68158		6.36914	0.68158
6.37207	0.69014		6.39355	0.69014
6.39648	0.69417		6.41797	0.69417
6.4209	0.70515		6.44238	0.70515
6.44531	0.71186		6.4668	0.71186
6.46973	0.71987		6.49121	0.71987
6.49414	0.74104		6.51563	0.74104
6.51855	0.74192		6.54004	0.74192
6.54297	0.73771		6.56445	0.73771
6.56738	0.74763		6.58887	0.74763
6.5918	0.76187		6.61328	0.76187
6.61621	0.75765		6.6377	0.75765
6.64063	0.77915		6.66211	0.77915
6.66504	0.80524		6.68652	0.80524
6.68945	0.78147		6.71094	0.78147
6.71387	0.80164		6.73535	0.80164
6.73828	0.80618		6.75977	0.80618
6.7627	0.79618		6.78418	0.79618
6.78711	0.82131		6.80859	0.82131
6.81152	0.8108		6.83301	0.8108
6.83594	0.81888		6.85742	0.81888
6.86035	0.81836		6.88184	0.81836
6.88477	0.84882		6.90625	0.84882
6.90918	0.84401		6.93066	0.84401
6.93359	0.86886		6.95508	0.86886
6.95801	0.8524		6.97949	0.8524
6.98242	0.85748		7.00391	0.85748
7.00684	0.87049		7.02832	0.87049
7.03125	0.87065		7.05273	0.87065
7.05566	0.87869		7.07715	0.87869
7.08008	0.91294		7.10156	0.91294
7.10449	0.90887		7.12598	0.90887
7.12891	0.89354		7.15039	0.89354
7.15332	0.89401		7.1748	0.89401
7.17773	0.91062		7.19922	0.91062
7.20215	0.90156		7.22363	0.90156
7.22656	0.91454		7.24805	0.91454
7.25098	0.91425		7.27246	0.91425
7.27539	0.91008		7.29688	0.91008
7.2998	0.90915		7.32129	0.90915
7.32422	0.92085		7.3457	0.92085
7.34863	0.9405		7.37012	0.9405
7.37305	0.95954		7.39453	0.95954
7.39746	0.94392		7.41895	0.94392
7.42188	0.96694		7.44336	0.96694
7.44629	0.97692		7.46777	0.97692
7.4707	1.00149		7.49219	1.00149
7.49512	1.00608		7.5166	1.00608
7.51953	0.99789		7.54102	0.99789
7.54395	1.01406		7.56543	1.01406
7.56836	1.01451		7.58984	1.01451
7.59277	1.01778		7.61426	1.01778
7.61719	1.03486		7.63867	1.03486
7.6416	1.04079		7.66309	1.04079
7.66602	1.03134		7.6875	1.03134
7.69043	1.04374		7.71191	1.04374
7.71484	1.04581		7.73633	1.04581
7.73926	1.04847		7.76074	1.04847
7.76367	1.0618		7.78516	1.0618
7.78809	1.06073		7.80957	1.06073
7.8125	1.08604		7.83398	1.08604
7.83691	1.08087		7.8584	1.08087
7.86133	1.08595		7.88281	1.08595
7.88574	1.08284		7.90723	1.08284
7.91016	1.1001		7.93164	1.1001
7.93457	1.12114		7.95605	1.12114
7.95898	1.12277		7.98047	1.12277
7.9834	1.13251		8.00488	1.13251
8.00781	1.12588		8.0293	1.12588
8.03223	1.13998		8.05371	1.13998
8.05664	1.1383		8.07813	1.1383
8.08105	1.14117		8.10254	1.14117
8.10547	1.15842		8.12695	1.15842
8.12988	1.17572		8.15137	1.17572
8.1543	1.20027		8.17578	1.20027
8.17871	1.19257		8.2002	1.19257
8.20313	1.17802		8.22461	1.17802
8.22754	1.21113		8.24902	1.21113
8.25195	1.21127		8.27344	1.21127
8.27637	1.23408		8.29785	1.23408
8.30078	1.22985		8.32227	1.22985
8.3252	1.2257		8.34668	1.2257
8.34961	1.25146		8.37109	1.25146
8.37402	1.25968		8.39551	1.25968
8.39844	1.28237		8.41992	1.28237
8.42285	1.28186		8.44434	1.28186
8.44727	1.27437		8.46875	1.27437
8.47168	1.29486		8.49316	1.29486
8.49609	1.31631		8.51758	1.31631
8.52051	1.312		8.54199	1.312
8.54492	1.31354		8.56641	1.31354
8.56934	1.32804		8.59082	1.32804
8.59375	1.3403		8.61523	1.3403
8.61816	1.34234		8.63965	1.34234
8.64258	1.35456		8.66406	1.35456
8.66699	1.35318		8.68848	1.35318
8.69141	1.3611		8.71289	1.3611
8.71582	1.38859		8.7373	1.38859
8.74023	1.38954		8.76172	1.38954
8.76465	1.40643		8.78613	1.40643
8.78906	1.37915		8.81055	1.37915
8.81348	1.41925		8.83496	1.41925
8.83789	1.3939		8.85938	1.3939
8.8623	1.40905		8.88379	1.40905
8.88672	1.419		8.9082	1.419
8.91113	1.38255		8.93262	1.38255
8.93555	1.37406		8.95703	1.37406
8.95996	1.39914		8.98145	1.39914
8.98438	1.38495		9.00586	1.38495
9.00879	1.3855		9.03027	1.3855
9.0332	1.37991		9.05469	1.37991
9.05762	1.36348		9.0791	1.36348
9.08203	1.38152		9.10352	1.38152
9.10645	1.3723		9.12793	1.3723
9.13086	1.37098		9.15234	1.37098
9.15527	1.35898		9.17676	1.35898
9.17969	1.36802		9.20117	1.36802
9.2041	1.34688		9.22559	1.34688
9.22852	1.32851		9.25	1.32851
9.25293	1.3339		9.27441	1.3339
9.27734	1.33994		9.29883	1.33994
9.30176	1.32852		9.32324	1.32852
9.32617	1.31742		9.34766	1.31742
9.35059	1.30748		9.37207	1.30748
9.375	1.34271		9.39648	1.34271
9.39941	1.31552		9.4209	1.31552
9.42383	1.28121		9.44531	1.28121
9.44824	1.28636		9.46973	1.28636
9.47266	1.27105		9.49414	1.27105
9.49707	1.27379		9.51855	1.27379
9.52148	1.25131		9.54297	1.25131
9.5459	1.25536		9.56738	1.25536
9.57031	1.24171		9.5918	1.24171
9.59473	1.22752		9.61621	1.22752
9.61914	1.23055		9.64063	1.23055
9.64355	1.20793		9.66504	1.20793
9.66797	1.19776		9.68945	1.19776
9.69238	1.20319		9.71387	1.20319
9.7168	1.18431		9.73828	1.18431
9.74121	1.19015		9.7627	1.19015
9.76563	1.16053		9.78711	1.16053
9.79004	1.14346		9.81152	1.14346
9.81445	1.14932		9.83594	1.14932
9.83887	1.16322		9.86035	1.16322
9.86328	1.12825		9.88477	1.12825
9.8877	1.13754		9.90918	1.13754
9.91211	1.11293		9.93359	1.11293
9.93652	1.10483		9.95801	1.10483
9.96094	1.11082		9.98242	1.11082
9.98535	1.07596		10.0068	1.07596
10.0098	1.07572		10.0312	1.07572
10.0342	1.08262		10.0557	1.08262
10.0586	1.06611		10.0801	1.06611
10.083	1.04444		10.1045	1.04444
10.1074	1.03734		10.1289	1.03734
10.1318	1.047		10.1533	1.047
10.1562	1.03904		10.1777	1.03904
10.1807	1.00048		10.2021	1.00048
10.2051	1.01723		10.2266	1.01723
10.2295	1.01154		10.251	1.01154
10.2539	0.97134		10.2754	0.97134
10.2783	0.97614		10.2998	0.97614
10.3027	0.98515		10.3242	0.98515
10.3271	0.99915		10.3486	0.99915
10.3516	0.96625		10.373	0.96625
10.376	0.95832		10.3975	0.95832
10.4004	0.9424		10.4219	0.9424
10.4248	0.95204		10.4463	0.95204
10.4492	0.94241		10.4707	0.94241
10.4736	0.94756		10.4951	0.94756
10.498	0.94071		10.5195	0.94071
10.5225	0.95163		10.544	0.95163
10.5469	0.94425		10.5684	0.94425
10.5713	0.92211		10.5928	0.92211
10.5957	0.95558		10.6172	0.95558
10.6201	0.94402		10.6416	0.94402
10.6445	0.91013		10.666	0.91013
10.669	0.9363		10.6904	0.9363
10.6934	0.92012		10.7148	0.92012
10.7178	0.93107		10.7393	0.93107
10.7422	0.92526		10.7637	0.92526
10.7666	0.93056		10.7881	0.93056
10.791	0.9145		10.8125	0.9145
10.8154	0.92803		10.8369	0.92803
10.8398	0.937		10.8613	0.937
10.8643	0.90741		10.8857	0.90741
10.8887	0.89502		10.9102	0.89502
10.9131	0.88076		10.9346	0.88076
10.9375	0.88008		10.959	0.88008
10.9619	0.89385		10.9834	0.89385
10.9863	0.88498		11.0078	0.88498
11.0107	0.87702		11.0322	0.87702
11.0352	0.9008		11.0566	0.9008
11.0596	0.87578		11.081	0.87578
11.084	0.87353		11.1055	0.87353
11.1084	0.88713		11.1299	0.88713
11.1328	0.87268		11.1543	0.87268
11.1572	0.85038		11.1787	0.85038
11.1816	0.84996		11.2031	0.84996
11.206	0.85168		11.2275	0.85168
11.2305	0.85351		11.252	0.85351
11.2549	0.85343		11.2764	0.85343
11.2793	0.85578		11.3008	0.85578
11.3037	0.84025		11.3252	0.84025
11.3281	0.8279		11.3496	0.8279
11.3525	0.82263		11.374	0.82263
11.377	0.82817		11.3984	0.82817
11.4014	0.82778		11.4229	0.82778
11.4258	0.80599		11.4473	0.80599
11.4502	0.82162		11.4717	0.82162
11.4746	0.80284		11.4961	0.80284
11.499	0.82787		11.5205	0.82787
11.5234	0.79764		11.5449	0.79764
11.5479	0.81156		11.5693	0.81156
11.5723	0.80408		11.5938	0.80408
11.5967	0.81215		11.6182	0.81215
11.6211	0.79429		11.6426	0.79429
11.6455	0.76816		11.667	0.76816
11.6699	0.7906		11.6914	0.7906
11.6943	0.75858		11.7158	0.75858
11.7188	0.7653		11.7402	0.7653
11.7432	0.76772		11.7646	0.76772
11.7676	0.76407		11.7891	0.76407
11.792	0.75493		11.8135	0.75493
11.8164	0.74662		11.8379	0.74662
11.8408	0.74817		11.8623	0.74817
11.8652	0.7312		11.8867	0.7312
11.8896	0.7612		11.9111	0.7612
11.9141	0.72779		11.9355	0.72779
11.9385	0.72442		11.96	0.72442
11.9629	0.72189		11.9844	0.72189
11.9873	0.73826		12.0088	0.73826
12.0117	0.71331		12.0332	0.71331
12.0361	0.72391		12.0576	0.72391
12.0605	0.70352		12.082	0.70352
12.085	0.69345		12.1065	0.69345
12.1094	0.70224		12.1309	0.70224
12.1338	0.70667		12.1553	0.70667
12.1582	0.67767		12.1797	0.67767
12.1826	0.68013		12.2041	0.68013
12.207	0.69238		12.2285	0.69238
12.2315	0.67773		12.2529	0.67773
12.2559	0.69321		12.2773	0.69321
12.2803	0.66575		12.3018	0.66575
12.3047	0.67284		12.3262	0.67284
12.3291	0.65535		12.3506	0.65535
12.3535	0.66272		12.375	0.66272
12.3779	0.67251		12.3994	0.67251
12.4023	0.66526		12.4238	0.66526
12.4268	0.67043		12.4482	0.67043
12.4512	0.66729		12.4727	0.66729
12.4756	0.65501		12.4971	0.65501
12.5	0.6344		12.5215	0.6344
12.5244	0.62432		12.5459	0.62432
12.5488	0.61431		12.5703	0.61431
12.5732	0.6177		12.5947	0.6177
12.5977	0.63333		12.6191	0.63333
12.6221	0.61155		12.6435	0.61155
12.6465	0.60882		12.668	0.60882
12.6709	0.62143		12.6924	0.62143
12.6953	0.60669		12.7168	0.60669
12.7197	0.59886		12.7412	0.59886
12.7441	0.58638		12.7656	0.58638
12.7685	0.57875		12.79	0.57875
12.793	0.58079		12.8145	0.58079
12.8174	0.57207		12.8389	0.57207
12.8418	0.5918		12.8633	0.5918
12.8662	0.57697		12.8877	0.57697
12.8906	0.58316		12.9121	0.58316
12.915	0.56579		12.9365	0.56579
12.9395	0.56782		12.9609	0.56782
12.9639	0.54567		12.9854	0.54567
12.9883	0.54369		13.0098	0.54369
13.0127	0.54427		13.0342	0.54427
13.0371	0.56314		13.0586	0.56314
13.0615	0.56009		13.083	0.56009
13.0859	0.557		13.1074	0.557
13.1104	0.55243		13.1318	0.55243
13.1348	0.53686		13.1562	0.53686
13.1592	0.50642		13.1807	0.50642
13.1836	0.51316		13.2051	0.51316
13.208	0.49598		13.2295	0.49598
13.2324	0.51901		13.2539	0.51901
13.2568	0.51397		13.2783	0.51397
13.2812	0.50589		13.3027	0.50589
13.3057	0.49743		13.3271	0.49743
13.3301	0.49729		13.3516	0.49729
13.3545	0.47932		13.376	0.47932
13.3789	0.48239		13.4004	0.48239
13.4033	0.47174		13.4248	0.47174
13.4277	0.47346		13.4492	0.47346
13.4521	0.48183		13.4736	0.48183
13.4766	0.48005		13.498	0.48005
13.501	0.47118		13.5225	0.47118
13.5254	0.45959		13.5469	0.45959
13.5498	0.476		13.5713	0.476
13.5742	0.43509		13.5957	0.43509
13.5986	0.45642		13.6201	0.45642
13.623	0.44901		13.6445	0.44901
13.6475	0.44233		13.669	0.44233
13.6719	0.45744		13.6934	0.45744
13.6963	0.43793		13.7178	0.43793
13.7207	0.43973		13.7422	0.43973
13.7451	0.42538		13.7666	0.42538
13.7695	0.41782		13.791	0.41782
13.794	0.41958		13.8154	0.41958
13.8184	0.41769		13.8398	0.41769
13.8428	0.41647		13.8643	0.41647
13.8672	0.42599		13.8887	0.42599
13.8916	0.42074		13.9131	0.42074
13.916	0.4172		13.9375	0.4172
13.9404	0.39676		13.9619	0.39676
13.9648	0.38954		13.9863	0.38954
13.9893	0.39539		14.0107	0.39539
14.0137	0.39113		14.0352	0.39113
14.0381	0.39145		14.0596	0.39145
14.0625	0.40619		14.084	0.40619
14.0869	0.39975		14.1084	0.39975
14.1113	0.3995		14.1328	0.3995
14.1357	0.38887		14.1572	0.38887
14.1602	0.37186		14.1816	0.37186
14.1846	0.37487		14.206	0.37487
14.209	0.39209		14.2305	0.39209
14.2334	0.37401		14.2549	0.37401
14.2578	0.37819		14.2793	0.37819
14.2822	0.38139		14.3037	0.38139
14.3066	0.36548		14.3281	0.36548
14.331	0.37554		14.3525	0.37554
14.3555	0.35636		14.377	0.35636
14.3799	0.35553		14.4014	0.35553
14.4043	0.36523		14.4258	0.36523
14.4287	0.3727		14.4502	0.3727
14.4531	0.35872		14.4746	0.35872
14.4775	0.36196		14.499	0.36196
14.502	0.36829		14.5234	0.36829
14.5264	0.35199		14.5479	0.35199
14.5508	0.34366		14.5723	0.34366
14.5752	0.34794		14.5967	0.34794
14.5996	0.34668		14.6211	0.34668
14.624	0.3499		14.6455	0.3499
14.6484	0.3502		14.6699	0.3502
14.6729	0.35496		14.6943	0.35496
14.6973	0.34224		14.7188	0.34224
14.7217	0.34986		14.7432	0.34986
14.7461	0.3484		14.7676	0.3484
14.7705	0.34838		14.792	0.34838
14.7949	0.33784		14.8164	0.33784
14.8193	0.34625		14.8408	0.34625
14.8438	0.34795		14.8652	0.34795
14.8682	0.35318		14.8896	0.35318
14.8926	0.33195		14.9141	0.33195
14.917	0.33749		14.9385	0.33749
14.9414	0.33485		14.9629	0.33485
14.9658	0.32685		14.9873	0.32685
14.9902	0.33055		15.0117	0.33055
15.0146	0.31609		15.0361	0.31609
15.0391	0.33215		15.0605	0.33215
15.0635	0.32807		15.085	0.32807
15.0879	0.32316		15.1094	0.32316
15.1123	0.32789		15.1338	0.32789
15.1367	0.32922		15.1582	0.32922
15.1611	0.32142		15.1826	0.32142
15.1855	0.33995		15.207	0.33995
15.21	0.32035		15.2315	0.32035
15.2344	0.32575		15.2559	0.32575
15.2588	0.31425		15.2803	0.31425
15.2832	0.31046		15.3047	0.31046
15.3076	0.31644		15.3291	0.31644
15.332	0.30365		15.3535	0.30365
15.3565	0.30032		15.3779	0.30032
15.3809	0.30128		15.4023	0.30128
15.4053	0.30914		15.4268	0.30914
15.4297	0.29892		15.4512	0.29892
15.4541	0.30387		15.4756	0.30387
15.4785	0.31469		15.5	0.31469
15.5029	0.31322		15.5244	0.31322
15.5273	0.31182		15.5488	0.31182
15.5518	0.30533		15.5732	0.30533
15.5762	0.30084		15.5977	0.30084
15.6006	0.29194		15.6221	0.29194
15.625	0.30727		15.6465	0.30727
15.6494	0.28846		15.6709	0.28846
15.6738	0.2939		15.6953	0.2939
15.6982	0.27775		15.7197	0.27775
15.7227	0.27645		15.7441	0.27645
15.7471	0.27661		15.7685	0.27661
15.7715	0.28514		15.793	0.28514
15.7959	0.28009		15.8174	0.28009
15.8203	0.27338		15.8418	0.27338
15.8447	0.28112		15.8662	0.28112
15.8691	0.2733		15.8906	0.2733
15.8935	0.26768		15.915	0.26768
15.918	0.25923		15.9395	0.25923
15.9424	0.27873		15.9639	0.27873
15.9668	0.2592		15.9883	0.2592
15.9912	0.26265		16.0127	0.26265
16.0156	0.2665		16.0371	0.2665
16.04	0.29665		16.0615	0.29665
16.0645	0.26893		16.0859	0.26893
16.0889	0.2494		16.1104	0.2494
16.1133	0.25948		16.1348	0.25948
16.1377	0.26048		16.1592	0.26048
16.1621	0.24255		16.1836	0.24255
16.1865	0.24375		16.208	0.24375
16.2109	0.24695		16.2324	0.24695
16.2354	0.24617		16.2568	0.24617
16.2598	0.25471		16.2812	0.25471
16.2842	0.25646		16.3057	0.25646
16.3086	0.24933		16.3301	0.24933
16.333	0.23949		16.3545	0.23949
16.3574	0.25614		16.3789	0.25614
16.3818	0.2334		16.4033	0.2334
16.4062	0.2265		16.4277	0.2265
16.4307	0.2274		16.4521	0.2274
16.4551	0.22919		16.4766	0.22919
16.4795	0.22127		16.501	0.22127
16.5039	0.2341		16.5254	0.2341
16.5283	0.21921		16.5498	0.21921
16.5527	0.22866		16.5742	0.22866
16.5771	0.22374		16.5986	0.22374
16.6016	0.2383		16.623	0.2383
16.626	0.22331		16.6475	0.22331
16.6504	0.22941		16.6719	0.22941
16.6748	0.22364		16.6963	0.22364
16.6992	0.21204		16.7207	0.21204
16.7236	0.21636		16.7451	0.21636
16.748	0.20733		16.7695	0.20733
16.7725	0.21353		16.7939	0.21353
16.7969	0.2218		16.8184	0.2218
16.8213	0.20982		16.8428	0.20982
16.8457	0.2144		16.8672	0.2144
16.8701	0.20807		16.8916	0.20807
16.8945	0.19525		16.916	0.19525
16.9189	0.19789		16.9404	0.19789
16.9434	0.20905		16.9648	0.20905
16.9678	0.21269		16.9893	0.21269
16.9922	0.21723		17.0137	0.21723
17.0166	0.21391		17.0381	0.21391
17.041	0.2293		17.0625	0.2293
17.0654	0.24051		17.0869	0.24051
17.0898	0.23012		17.1113	0.23012
17.1143	0.24567		17.1357	0.24567
17.1387	0.24054		17.1602	0.24054
17.1631	0.2474		17.1846	0.2474
17.1875	0.24506		17.209	0.24506
17.2119	0.26271		17.2334	0.26271
17.2363	0.25731		17.2578	0.25731
17.2607	0.25192		17.2822	0.25192
17.2852	0.27444		17.3066	0.27444
17.3096	0.26379		17.3311	0.26379
17.334	0.27832		17.3555	0.27832
17.3584	0.27407		17.3799	0.27407
17.3828	0.29807		17.4043	0.29807
17.4072	0.29867		17.4287	0.29867
17.4316	0.30089		17.4531	0.30089
17.4561	0.28614		17.4775	0.28614
17.4805	0.31227		17.502	0.31227
17.5049	0.32592		17.5264	0.32592
17.5293	0.31155		17.5508	0.31155
17.5537	0.32472		17.5752	0.32472
17.5781	0.33332		17.5996	0.33332
17.6025	0.35134		17.624	0.35134
17.627	0.34258		17.6484	0.34258
17.6514	0.34573		17.6729	0.34573
17.6758	0.35828		17.6973	0.35828
17.7002	0.35037		17.7217	0.35037
17.7246	0.35363		17.7461	0.35363
17.749	0.36264		17.7705	0.36264
17.7734	0.36065		17.7949	0.36065
17.7979	0.37671		17.8193	0.37671
17.8223	0.39522		17.8438	0.39522
17.8467	0.39954		17.8682	0.39954
17.8711	0.42768		17.8926	0.42768
17.8955	0.41132		17.917	0.41132
17.9199	0.43229		17.9414	0.43229
17.9443	0.41389		17.9658	0.41389
17.9688	0.42424		17.9902	0.42424
17.9932	0.42923		18.0146	0.42923
18.0176	0.45479		18.0391	0.45479
18.042	0.44546		18.0635	0.44546
18.0664	0.45935		18.0879	0.45935
18.0908	0.47029		18.1123	0.47029
18.1152	0.47103		18.1367	0.47103
18.1396	0.47441		18.1611	0.47441
18.1641	0.4991		18.1855	0.4991
18.1885	0.50563		18.21	0.50563
18.2129	0.51432		18.2344	0.51432
18.2373	0.53635		18.2588	0.53635
18.2617	0.50389		18.2832	0.50389
18.2861	0.51044		18.3076	0.51044
18.3105	0.50986		18.332	0.50986
18.335	0.51211		18.3564	0.51211
18.3594	0.52403		18.3809	0.52403
18.3838	0.54926		18.4053	0.54926
18.4082	0.54408		18.4297	0.54408
18.4326	0.55728		18.4541	0.55728
18.457	0.57281		18.4785	0.57281
18.4814	0.56361		18.5029	0.56361
18.5059	0.56386		18.5273	0.56386
18.5303	0.57819		18.5518	0.57819
18.5547	0.59199		18.5762	0.59199
18.5791	0.59697		18.6006	0.59697
18.6035	0.61126		18.625	0.61126
18.6279	0.59534		18.6494	0.59534
18.6523	0.62792		18.6738	0.62792
18.6768	0.62409		18.6982	0.62409
18.7012	0.60266		18.7227	0.60266
18.7256	0.64369		18.7471	0.64369
18.75	0.63005		18.7715	0.63005
18.7744	0.63277		18.7959	0.63277
18.7988	0.63295		18.8203	0.63295
18.8232	0.63696		18.8447	0.63696
18.8477	0.65388		18.8691	0.65388
18.8721	0.66183		18.8936	0.66183
18.8965	0.67016		18.918	0.67016
18.9209	0.687		18.9424	0.687
18.9453	0.68658		18.9668	0.68658
18.9697	0.68278		18.9912	0.68278
18.9941	0.68385		19.0156	0.68385
19.0186	0.70759		19.04	0.70759
19.043	0.69289		19.0645	0.69289
19.0674	0.68646		19.0889	0.68646
19.0918	0.7095		19.1133	0.7095
19.1162	0.69143		19.1377	0.69143
19.1406	0.69195		19.1621	0.69195
19.165	0.69319		19.1865	0.69319
19.1895	0.71422		19.2109	0.71422
19.2139	0.72224		19.2354	0.72224
19.2383	0.73025		19.2598	0.73025
19.2627	0.71464		19.2842	0.71464
19.2871	0.72441		19.3086	0.72441
19.3115	0.71945		19.333	0.71945
19.3359	0.70559		19.3574	0.70559
19.3604	0.70856		19.3818	0.70856
19.3848	0.73431		19.4062	0.73431
19.4092	0.71403		19.4307	0.71403
19.4336	0.71011		19.4551	0.71011
19.458	0.7199		19.4795	0.7199
19.4824	0.7127		19.5039	0.7127
19.5068	0.73821		19.5283	0.73821
19.5312	0.71522		19.5527	0.71522
19.5557	0.73005		19.5771	0.73005
19.5801	0.75388		19.6016	0.75388
19.6045	0.70742		19.626	0.70742
19.6289	0.71307		19.6504	0.71307
19.6533	0.73177		19.6748	0.73177
19.6777	0.70063		19.6992	0.70063
19.7021	0.69344		19.7236	0.69344
19.7266	0.70487		19.748	0.70487
19.751	0.69354		19.7725	0.69354
19.7754	0.70793		19.7969	0.70793
19.7998	0.7056		19.8213	0.7056
19.8242	0.69406		19.8457	0.69406
19.8486	0.72102		19.8701	0.72102
19.873	0.69459		19.8945	0.69459
19.8975	0.68008		19.9189	0.68008
19.9219	0.6909		19.9434	0.6909
19.9463	0.67514		19.9678	0.67514
19.9707	0.67549		19.9922	0.67549
19.9951	0.67893		20.0166	0.67893
20.0195	0.69364		20.041	0.69364
20.0439	0.67591		20.0654	0.67591
20.0684	0.6938		20.0898	0.6938
20.0928	0.67385		20.1143	0.67385
20.1172	0.67396		20.1387	0.67396
20.1416	0.67763		20.1631	0.67763
20.166	0.66847		20.1875	0.66847
20.1904	0.67719		20.2119	0.67719
20.2148	0.6732		20.2363	0.6732
20.2393	0.67237		20.2607	0.67237
20.2637	0.66268		20.2852	0.66268
20.2881	0.66471		20.3096	0.66471
20.3125	0.69643		20.334	0.69643
20.3369	0.65969		20.3584	0.65969
20.3613	0.64572		20.3828	0.64572
20.3857	0.65113		20.4072	0.65113
20.4102	0.65409		20.4316	0.65409
20.4346	0.64397		20.4561	0.64397
20.459	0.64		20.4805	0.64
20.4834	0.66504		20.5049	0.66504
20.5078	0.65777		20.5293	0.65777
20.5322	0.65122		20.5537	0.65122
20.5566	0.65466		20.5781	0.65466
20.5811	0.6548		20.6025	0.6548
20.6055	0.63807		20.627	0.63807
20.6299	0.62004		20.6514	0.62004
20.6543	0.62513		20.6758	0.62513
20.6787	0.62108		20.7002	0.62108
20.7031	0.60991		20.7246	0.60991
20.7275	0.61172		20.749	0.61172
20.752	0.61168		20.7734	0.61168
20.7764	0.60917		20.7979	0.60917
20.8008	0.60505		20.8223	0.60505
20.8252	0.60311		20.8467	0.60311
20.8496	0.5972		20.8711	0.5972
20.874	0.58948		20.8955	0.58948
20.8984	0.59804		20.9199	0.59804
20.9229	0.6039		20.9443	0.6039
20.9473	0.58951		20.9688	0.58951
20.9717	0.57928		20.9932	0.57928
20.9961	0.58026		21.0176	0.58026
21.0205	0.57752		21.042	0.57752
21.0449	0.57884		21.0664	0.57884
21.0693	0.57103		21.0908	0.57103
21.0938	0.56044		21.1152	0.56044
21.1182	0.5557		21.1396	0.5557
21.1426	0.5527		21.1641	0.5527
21.167	0.54958		21.1885	0.54958
21.1914	0.55568		21.2129	0.55568
21.2158	0.55941		21.2373	0.55941
21.2402	0.56625		21.2617	0.56625
21.2646	0.57176		21.2861	0.57176
21.2891	0.56402		21.3105	0.56402
21.3135	0.57541		21.335	0.57541
21.3379	0.54949		21.3594	0.54949
21.3623	0.5671		21.3838	0.5671
21.3867	0.53462		21.4082	0.53462
21.4111	0.53963		21.4326	0.53963
21.4355	0.52145		21.457	0.52145
21.46	0.54964		21.4814	0.54964
21.4844	0.56272		21.5059	0.56272
21.5088	0.52622		21.5303	0.52622
21.5332	0.51038		21.5547	0.51038
21.5576	0.50732		21.5791	0.50732
21.582	0.50594		21.6035	0.50594
21.6064	0.49196		21.6279	0.49196
21.6309	0.48418		21.6523	0.48418
21.6553	0.49958		21.6768	0.49958
21.6797	0.52337		21.7012	0.52337
21.7041	0.50093		21.7256	0.50093
21.7285	0.50603		21.75	0.50603
21.7529	0.49567		21.7744	0.49567
21.7773	0.49891		21.7988	0.49891
21.8018	0.48127		21.8232	0.48127
21.8262	0.46986		21.8477	0.46986
21.8506	0.49102		21.8721	0.49102
21.875	0.49605		21.8965	0.49605
21.8994	0.47885		21.9209	0.47885
21.9238	0.46273		21.9453	0.46273
21.9482	0.4583		21.9697	0.4583
21.9727	0.44459		21.9941	0.44459
21.9971	0.44782		22.0186	0.44782
22.0215	0.42241		22.043	0.42241
22.0459	0.42226		22.0674	0.42226
22.0703	0.42871		22.0918	0.42871
22.0947	0.44445		22.1162	0.44445
22.1191	0.406		22.1406	0.406
22.1436	0.39905		22.165	0.39905
22.168	0.39462		22.1895	0.39462
22.1924	0.38275		22.2139	0.38275
22.2168	0.37339		22.2383	0.37339
22.2412	0.3734		22.2627	0.3734
22.2656	0.35381		22.2871	0.35381
22.29	0.34631		22.3115	0.34631
22.3145	0.34399		22.3359	0.34399
22.3389	0.33823		22.3604	0.33823
22.3633	0.32203		22.3848	0.32203
22.3877	0.33852		22.4092	0.33852
22.4121	0.34262		22.4336	0.34262
22.4365	0.30351		22.458	0.30351
22.4609	0.29064		22.4824	0.29064
22.4854	0.2768		22.5068	0.2768
22.5098	0.25799		22.5312	0.25799
22.5342	0.24915		22.5557	0.24915
22.5586	0.23732		22.5801	0.23732
22.583	0.22974		22.6045	0.22974
22.6074	0.2085		22.6289	0.2085
22.6318	0.2145		22.6533	0.2145
22.6562	0.20493		22.6777	0.20493
22.6807	0.19048		22.7021	0.19048
22.7051	0.19072		22.7266	0.19072
22.7295	0.20181		22.751	0.20181
22.7539	0.2131		22.7754	0.2131
22.7783	0.17175		22.7998	0.17175
22.8027	0.17852		22.8242	0.17852
22.8271	0.17583		22.8486	0.17583
22.8516	0.17686		22.873	0.17686
22.876	0.1836		22.8975	0.1836
22.9004	0.18596		22.9219	0.18596
22.9248	0.18113		22.9463	0.18113
22.9492	0.1974		22.9707	0.1974
22.9736	0.2183		22.9951	0.2183
22.998	0.19821		23.0195	0.19821
23.0225	0.19988		23.0439	0.19988
23.0469	0.21152		23.0684	0.21152
23.0713	0.20081		23.0928	0.20081
23.0957	0.21066		23.1172	0.21066
23.1201	0.20312		23.1416	0.20312
23.1445	0.1977		23.166	0.1977
23.1689	0.20654		23.1904	0.20654
23.1934	0.21187		23.2148	0.21187
23.2178	0.2145		23.2393	0.2145
23.2422	0.22768		23.2637	0.22768
23.2666	0.2176		23.2881	0.2176
23.291	0.21448		23.3125	0.21448
23.3154	0.26774		23.3369	0.26774
23.3398	0.2449		23.3613	0.2449
23.3643	0.23291		23.3857	0.23291
23.3887	0.23881		23.4102	0.23881
23.4131	0.24188		23.4346	0.24188
23.4375	0.22455		23.459	0.22455
23.4619	0.21847		23.4834	0.21847
23.4863	0.26067		23.5078	0.26067
23.5107	0.22789		23.5322	0.22789
23.5352	0.24445		23.5566	0.24445
23.5596	0.22539		23.5811	0.22539
23.584	0.2357		23.6055	0.2357
23.6084	0.23822		23.6299	0.23822
23.6328	0.24161		23.6543	0.24161
23.6572	0.23381		23.6787	0.23381
23.6816	0.21702		23.7031	0.21702
23.7061	0.22345		23.7275	0.22345
23.7305	0.25974		23.752	0.25974
23.7549	0.2144		23.7764	0.2144
23.7793	0.2243		23.8008	0.2243
23.8037	0.23911		23.8252	0.23911
23.8281	0.22657		23.8496	0.22657
23.8525	0.23261		23.874	0.23261
23.877	0.2249		23.8984	0.2249
23.9014	0.24218		23.9229	0.24218
23.9258	0.22602		23.9473	0.22602
23.9502	0.22864		23.9717	0.22864
23.9746	0.21236		23.9961	0.21236
23.999	0.22861		24.0205	0.22861
24.0234	0.24134		24.0449	0.24134
24.0479	0.22353		24.0693	0.22353
24.0723	0.22018		24.0938	0.22018
24.0967	0.22343		24.1182	0.22343
24.1211	0.21768		24.1426	0.21768
24.1455	0.22061		24.167	0.22061
24.1699	0.24374		24.1914	0.24374
24.1943	0.22878		24.2158	0.22878
24.2188	0.22042		24.2402	0.22042
24.2432	0.23775		24.2646	0.23775
24.2676	0.22234		24.2891	0.22234
24.292	0.21163		24.3135	0.21163
24.3164	0.21512		24.3379	0.21512
24.3408	0.21508		24.3623	0.21508
24.3652	0.22896		24.3867	0.22896
24.3896	0.237		24.4111	0.237
24.4141	0.22078		24.4355	0.22078
24.4385	0.22787		24.46	0.22787
24.4629	0.21359		24.4844	0.21359
24.4873	0.20965		24.5088	0.20965
24.5117	0.23018		24.5332	0.23018
24.5361	0.20253		24.5576	0.20253
24.5605	0.21766		24.582	0.21766
24.585	0.19845		24.6064	0.19845
24.6094	0.20783		24.6309	0.20783
24.6338	0.22111		24.6553	0.22111
24.6582	0.21097		24.6797	0.21097
24.6826	0.20399		24.7041	0.20399
24.707	0.2273		24.7285	0.2273
24.7314	0.20412		24.7529	0.20412
24.7559	0.23474		24.7773	0.23474
24.7803	0.22249		24.8018	0.22249
24.8047	0.22241		24.8262	0.22241
24.8291	0.20573		24.8506	0.20573
24.8535	0.19749		24.875	0.19749
24.8779	0.21159		24.8994	0.21159
24.9023	0.20277		24.9238	0.20277
24.9268	0.20417		24.9482	0.20417
24.9512	0.21141		24.9727	0.21141
24.9756	0.22407		24.9971	0.22407
25	0.22506		25.0215	0.22506
25.0244	0.22005		25.0459	0.22005
25.0488	0.21906		25.0703	0.21906
25.0732	0.21731		25.0947	0.21731
25.0977	0.21953		25.1191	0.21953
25.1221	0.20682		25.1436	0.20682
25.1465	0.21091		25.168	0.21091
25.1709	0.19935		25.1924	0.19935
25.1953	0.20564		25.2168	0.20564
25.2197	0.21208		25.2412	0.21208
25.2441	0.2243		25.2656	0.2243
25.2686	0.23887		25.29	0.23887
25.293	0.20284		25.3145	0.20284
25.3174	0.21233		25.3389	0.21233
25.3418	0.21707		25.3633	0.21707
25.3662	0.23184		25.3877	0.23184
25.3906	0.22585		25.4121	0.22585
25.415	0.22598		25.4365	0.22598
25.4395	0.21765		25.4609	0.21765
25.4639	0.2162		25.4854	0.2162
25.4883	0.21529		25.5098	0.21529
25.5127	0.23116		25.5342	0.23116
25.5371	0.23915		25.5586	0.23915
25.5615	0.23203		25.583	0.23203
25.5859	0.218		25.6074	0.218
25.6104	0.21767		25.6318	0.21767
25.6348	0.22345		25.6562	0.22345
25.6592	0.21927		25.6807	0.21927
25.6836	0.2454		25.7051	0.2454
25.708	0.25698		25.7295	0.25698
25.7324	0.20388		25.7539	0.20388
25.7568	0.24418		25.7783	0.24418
25.7812	0.22603		25.8027	0.22603
25.8057	0.21573		25.8271	0.21573
25.8301	0.23471		25.8516	0.23471
25.8545	0.22874		25.876	0.22874
25.8789	0.22421		25.9004	0.22421
25.9033	0.22211		25.9248	0.22211
25.9277	0.22086		25.9492	0.22086
25.9521	0.23138		25.9736	0.23138
25.9766	0.22491		25.998	0.22491
26.001	0.23001		26.0225	0.23001
26.0254	0.21062		26.0469	0.21062
26.0498	0.23237		26.0713	0.23237
26.0742	0.23943		26.0957	0.23943
26.0986	0.23356		26.1201	0.23356
26.123	0.24733		26.1445	0.24733
26.1475	0.22959		26.1689	0.22959
26.1719	0.22943		26.1934	0.22943
26.1963	0.23539		26.2178	0.23539
26.2207	0.23456		26.2422	0.23456
26.2451	0.22548		26.2666	0.22548
26.2695	0.22902		26.291	0.22902
26.2939	0.23467		26.3154	0.23467
26.3184	0.23611		26.3398	0.23611
26.3428	0.25402		26.3643	0.25402
26.3672	0.23581		26.3887	0.23581
26.3916	0.24494		26.4131	0.24494
26.416	0.2403		26.4375	0.2403
26.4404	0.25222		26.4619	0.25222
26.4648	0.25832		26.4863	0.25832
26.4893	0.26076		26.5107	0.26076
26.5137	0.25515		26.5352	0.25515
26.5381	0.25524		26.5596	0.25524
26.5625	0.24632		26.584	0.24632
26.5869	0.25988		26.6084	0.25988
26.6113	0.26106		26.6328	0.26106
26.6357	0.28395		26.6572	0.28395
26.6602	0.26798		26.6816	0.26798
26.6846	0.27196		26.7061	0.27196
26.709	0.29657		26.7305	0.29657
26.7334	0.28656		26.7549	0.28656
26.7578	0.28731		26.7793	0.28731
26.7822	0.28201		26.8037	0.28201
26.8066	0.30801		26.8281	0.30801
26.8311	0.30657		26.8525	0.30657
26.8555	0.2871		26.877	0.2871
26.8799	0.30395		26.9014	0.30395
26.9043	0.29484		26.9258	0.29484
26.9287	0.31742		26.9502	0.31742
26.9531	0.31227		26.9746	0.31227
26.9775	0.32937		26.999	0.32937
27.002	0.32659		27.0234	0.32659
27.0264	0.32532		27.0479	0.32532
27.0508	0.3196		27.0723	0.3196
27.0752	0.32919		27.0967	0.32919
27.0996	0.33344		27.1211	0.33344
27.124	0.33866		27.1455	0.33866
27.1484	0.33797		27.1699	0.33797
27.1729	0.35402		27.1943	0.35402
27.1973	0.34675		27.2188	0.34675
27.2217	0.36484		27.2432	0.36484
27.2461	0.36248		27.2676	0.36248
27.2705	0.37119		27.292	0.37119
27.2949	0.38137		27.3164	0.38137
27.3193	0.39687		27.3408	0.39687
27.3438	0.37347		27.3652	0.37347
27.3682	0.39536		27.3896	0.39536
27.3926	0.38835		27.4141	0.38835
27.417	0.40645		27.4385	0.40645
27.4414	0.41203		27.4629	0.41203
27.4658	0.43395		27.4873	0.43395
27.4902	0.43733		27.5117	0.43733
27.5146	0.43205		27.5361	0.43205
27.5391	0.42271		27.5605	0.42271
27.5635	0.42976		27.585	0.42976
27.5879	0.4389		27.6094	0.4389
27.6123	0.44329		27.6338	0.44329
27.6367	0.43783		27.6582	0.43783
27.6611	0.47075		27.6826	0.47075
27.6855	0.48736		27.707	0.48736
27.71	0.47151		27.7314	0.47151
27.7344	0.49062		27.7559	0.49062
27.7588	0.46525		27.7803	0.46525
27.7832	0.51847		27.8047	0.51847
27.8076	0.50195		27.8291	0.50195
27.832	0.50953		27.8535	0.50953
27.8564	0.51973		27.8779	0.51973
27.8809	0.5115		27.9023	0.5115
27.9053	0.53286		27.9268	0.53286
27.9297	0.55331		27.9512	0.55331
27.9541	0.55386		27.9756	0.55386
27.9785	0.54525		28	0.54525
28.0029	0.54551		28.0244	0.54551
28.0273	0.55672		28.0488	0.55672
28.0518	0.55948		28.0732	0.55948
28.0762	0.5847		28.0977	0.5847
28.1006	0.58436		28.1221	0.58436
28.125	0.59926		28.1465	0.59926
28.1494	0.60633		28.1709	0.60633
28.1738	0.60233		28.1953	0.60233
28.1982	0.60358		28.2197	0.60358
28.2227	0.62509		28.2441	0.62509
28.2471	0.62274		28.2686	0.62274
28.2715	0.64462		28.293	0.64462
28.2959	0.65398		28.3174	0.65398
28.3203	0.70152		28.3418	0.70152
28.3447	0.69124		28.3662	0.69124
28.3691	0.6912		28.3906	0.6912
28.3936	0.75459		28.415	0.75459
28.418	0.74383		28.4395	0.74383
28.4424	0.7266		28.4639	0.7266
28.4668	0.75275		28.4883	0.75275
28.4912	0.72739		28.5127	0.72739
28.5156	0.74424		28.5371	0.74424
28.54	0.75514		28.5615	0.75514
28.5645	0.78375		28.5859	0.78375
28.5889	0.7531		28.6104	0.7531
28.6133	0.81202		28.6348	0.81202
28.6377	0.82093		28.6592	0.82093
28.6621	0.81157		28.6836	0.81157
28.6865	0.85486		28.708	0.85486
28.7109	0.86468		28.7324	0.86468
28.7354	0.8655		28.7568	0.8655
28.7598	0.90434		28.7812	0.90434
28.7842	0.94053		28.8057	0.94053
28.8086	0.91717		28.8301	0.91717
28.833	0.89008		28.8545	0.89008
28.8574	0.90304		28.8789	0.90304
28.8818	0.92768		28.9033	0.92768
28.9062	0.95638		28.9277	0.95638
28.9307	0.92867		28.9521	0.92867
28.9551	0.93947		28.9766	0.93947
28.9795	0.98186		29.001	0.98186
29.0039	1.02865		29.0254	1.02865
29.0283	1.02308		29.0498	1.02308
29.0527	1.03313		29.0742	1.03313
29.0771	0.99885		29.0986	0.99885
29.1016	1.0291		29.123	1.0291
29.126	1.00367		29.1475	1.00367
29.1504	1.00168		29.1719	1.00168
29.1748	1.03621		29.1963	1.03621
29.1992	1.03146		29.2207	1.03146
29.2236	0.99531		29.2451	0.99531
29.248	1.04766		29.2695	1.04766
29.2725	1.01654		29.2939	1.01654
29.2969	1.05528		29.3184	1.05528
29.3213	1.02406		29.3428	1.02406
29.3457	1.05805		29.3672	1.05805
29.3701	1.0591		29.3916	1.0591
29.3945	1.08647		29.416	1.08647
29.4189	1.11442		29.4404	1.11442
29.4434	1.12446		29.4648	1.12446
29.4678	1.12352		29.4893	1.12352
29.4922	1.16398		29.5137	1.16398
29.5166	1.15392		29.5381	1.15392
29.541	1.20152		29.5625	1.20152
29.5654	1.18687		29.5869	1.18687
29.5898	1.23728		29.6113	1.23728
29.6143	1.23864		29.6357	1.23864
29.6387	1.18175		29.6602	1.18175
29.6631	1.21003		29.6846	1.21003
29.6875	1.28675		29.709	1.28675
29.7119	1.2935		29.7334	1.2935
29.7363	1.40152		29.7578	1.40152
29.7607	1.4047		29.7822	1.4047
29.7852	1.35752		29.8066	1.35752
29.8096	1.34833		29.8311	1.34833
29.834	1.39364		29.8555	1.39364
29.8584	1.41405		29.8799	1.41405
29.8828	1.44241		29.9043	1.44241
29.9072	1.53536		29.9287	1.53536
29.9316	1.67019		29.9531	1.67019
29.9561	1.6573		29.9775	1.6573
29.9805	1.71505			1.71505
30.0049	1.72279			1.72279

## Sheet: Fig. 2b
Frequency	Measured		Frequency	Modeled
MHz	V/Pa		MHz	kPa/V
3	37.4693		0	6.1334e-12
3.02441	35.0923		0.03906	1.42605
3.04883	39.3151		0.07813	2.85462
3.07324	38.461		0.11719	4.2688
3.09766	36.1454		0.15625	5.66239
3.12207	33.5499		0.19531	7.0293
3.14648	37.3522		0.23438	8.36396
3.1709	34.4295		0.27344	9.66156
3.19531	33.8082		0.3125	10.918
3.21973	31.9056		0.35156	12.1301
3.24414	32.741		0.39063	13.2953
3.26855	32.3763		0.42969	14.4121
3.29297	32.3792		0.46875	15.4794
3.31738	32.8926		0.50781	16.4969
3.3418	33.1689		0.54688	17.4649
3.36621	32.7432		0.58594	18.3842
3.39063	31.9661		0.625	19.2558
3.41504	32.4159		0.66406	20.0813
3.43945	32.3276		0.70313	20.8624
3.46387	32.3156		0.74219	21.6009
3.48828	31.8252		0.78125	22.2989
3.5127	32.3303		0.82031	22.9584
3.53711	31.6079		0.85938	23.5816
3.56152	30.1736		0.89844	24.1706
3.58594	30.7889		0.9375	24.7275
3.61035	31.4329		0.97656	25.2542
3.63477	31.2928		1.01563	25.7528
3.65918	30.1635		1.05469	26.2251
3.68359	29.2825		1.09375	26.6729
3.70801	30.6197		1.13281	27.098
3.73242	30.607		1.17188	27.502
3.75684	30.6799		1.21094	27.8863
3.78125	30.883		1.25	28.2524
3.80566	29.898		1.28906	28.6017
3.83008	31.1111		1.32813	28.9353
3.85449	30.1614		1.36719	29.2546
3.87891	29.8715		1.40625	29.5605
3.90332	29.8678		1.44531	29.8542
3.92773	29.0556		1.48438	30.1364
3.95215	29.8193		1.52344	30.4082
3.97656	29.6132		1.5625	30.6704
4.00098	30.108		1.60156	30.9238
4.02539	29.2918		1.64063	31.1689
4.0498	29.1671		1.67969	31.4066
4.07422	29.2412		1.71875	31.6375
4.09863	29.1086		1.75781	31.8621
4.12305	29.3812		1.79688	32.0809
4.14746	29.2788		1.83594	32.2945
4.17188	29.6757		1.875	32.5034
4.19629	29.1759		1.91406	32.7079
4.2207	28.7815		1.95313	32.9086
4.24512	29.5907		1.99219	33.1058
4.26953	29.0184		2.03125	33.2998
4.29395	28.9476		2.07031	33.4909
4.31836	28.9323		2.10938	33.6797
4.34277	28.8201		2.14844	33.8662
4.36719	29.1761		2.1875	34.0508
4.3916	29.2238		2.22656	34.2339
4.41602	29.2978		2.26563	34.4155
4.44043	28.8028		2.30469	34.596
4.46484	28.5635		2.34375	34.7756
4.48926	28.4163		2.38281	34.9545
4.51367	28.6716		2.42188	35.133
4.53809	28.6742		2.46094	35.3111
4.5625	28.7103		2.5	35.4892
4.58691	28.6846		2.53906	35.6674
4.61133	29.0261		2.57813	35.8458
4.63574	28.711		2.61719	36.0246
4.66016	28.3067		2.65625	36.2041
4.68457	28.4096		2.69531	36.3843
4.70898	28.2722		2.73438	36.5653
4.7334	29.3025		2.77344	36.7474
4.75781	28.4766		2.8125	36.9307
4.78223	28.5687		2.85156	37.1153
4.80664	28.4348		2.89063	37.3013
4.83105	28.5521		2.92969	37.489
4.85547	28.4384		2.96875	37.6783
4.87988	28.909		3.00781	37.8694
4.9043	28.6294		3.04688	38.0625
4.92871	29.055		3.08594	38.2577
4.95313	29.0021		3.125	38.4551
4.97754	29.0764		3.16406	38.6548
5.00195	29.3597		3.20313	38.8569
5.02637	29.3158		3.24219	39.0616
5.05078	29.224		3.28125	39.2689
5.0752	29.7204		3.32031	39.479
5.09961	28.9661		3.35938	39.692
5.12402	29.8938		3.39844	39.9081
5.14844	30.2247		3.4375	40.1272
5.17285	30.1041		3.47656	40.3496
5.19727	30.6073		3.51563	40.5753
5.22168	30.5912		3.55469	40.8045
5.24609	30.4507		3.59375	41.0374
5.27051	30.7328		3.63281	41.2739
5.29492	31.4637		3.67188	41.5142
5.31934	31.4275		3.71094	41.7585
5.34375	31.3126		3.75	42.0068
5.36816	31.6762		3.78906	42.2594
5.39258	31.8604		3.82813	42.5162
5.41699	31.6662		3.86719	42.7775
5.44141	32.219		3.90625	43.0433
5.46582	32.4353		3.94531	43.3139
5.49023	32.5647		3.98438	43.5892
5.51465	33.1292		4.02344	43.8695
5.53906	33.0896		4.0625	44.1548
5.56348	33.0082		4.10156	44.4453
5.58789	33.9582		4.14063	44.7412
5.6123	33.451		4.17969	45.0426
5.63672	34.2892		4.21875	45.3495
5.66113	33.9658		4.25781	45.6622
5.68555	34.4229		4.29688	45.9808
5.70996	34.3954		4.33594	46.3054
5.73438	34.4187		4.375	46.6361
5.75879	35.0007		4.41406	46.9732
5.7832	36.2396		4.45313	47.3166
5.80762	36.253		4.49219	47.6667
5.83203	36.4045		4.53125	48.0234
5.85645	36.6671		4.57031	48.387
5.88086	36.6954		4.60938	48.7575
5.90527	37.5476		4.64844	49.1352
5.92969	37.7317		4.6875	49.5201
5.9541	37.8149		4.72656	49.9124
5.97852	38.2033		4.76563	50.3122
6.00293	39.1204		4.80469	50.7195
6.02734	39.0017		4.84375	51.1346
6.05176	39.9315		4.88281	51.5575
6.07617	40.6946		4.92188	51.9884
6.10059	39.9885		4.96094	52.4272
6.125	39.7865		5	52.8741
6.14941	40.6388		5.03906	53.3291
6.17383	40.4455		5.07813	53.7924
6.19824	40.8996		5.11719	54.2638
6.22266	41.4525		5.15625	54.7435
6.24707	41.9314		5.19531	55.2313
6.27148	42.4858		5.23438	55.7274
6.2959	42.4692		5.27344	56.2315
6.32031	43.1937		5.3125	56.7437
6.34473	42.9605		5.35156	57.2637
6.36914	43.919		5.39063	57.7914
6.39355	44.3002		5.42969	58.3267
6.41797	44.4035		5.46875	58.8691
6.44238	44.9373		5.50781	59.4185
6.4668	45.1925		5.54688	59.9744
6.49121	45.5354		5.58594	60.5365
6.51563	46.7113		5.625	61.1041
6.54004	46.5819		5.66406	61.6768
6.56445	46.144		5.70313	62.2538
6.58887	46.6049		5.74219	62.8344
6.61328	47.3177		5.78125	63.4177
6.6377	46.8882		5.82031	64.0029
6.66211	48.0326		5.85938	64.5888
6.68652	49.455		5.89844	65.1741
6.71094	47.8382		5.9375	65.7578
6.73535	48.9079		5.97656	66.3382
6.75977	48.9839		6.01563	66.9137
6.78418	48.2076		6.05469	67.4828
6.80859	49.5374		6.09375	68.0434
6.83301	48.7277		6.13281	68.5936
6.85742	49.0303		6.17188	69.1313
6.88184	48.8332		6.21094	69.654
6.90625	50.4517		6.25	70.1593
6.93066	49.9968		6.28906	70.6447
6.95508	51.2947		6.32813	71.1074
6.97949	50.1594		6.36719	71.5446
7.00391	50.2696		6.40625	71.9533
7.02832	50.8349		6.44531	72.3306
7.05273	50.6774		6.48438	72.6735
7.07715	50.9821		6.52344	72.9789
7.10156	52.7993		6.5625	73.2437
7.12598	52.4017		6.60156	73.465
7.15039	51.3525		6.64063	73.64
7.1748	51.2145		6.67969	73.7659
7.19922	52.0003		6.71875	73.8402
7.22363	51.3186		6.75781	73.8606
7.24805	51.9004		6.79688	73.8251
7.27246	51.7227		6.83594	73.7319
7.29688	51.3191		6.875	73.5799
7.32129	51.1038		6.91406	73.368
7.3457	51.5931		6.95313	73.0957
7.37012	52.5389		6.99219	72.7629
7.39453	53.4428		7.03125	72.37
7.41895	52.396		7.07031	71.9178
7.44336	53.5019		7.10938	71.4076
7.46777	53.8905		7.14844	70.841
7.49219	55.0789		7.1875	70.22
7.5166	55.1599		7.22656	69.5473
7.54102	54.5383		7.26563	68.8253
7.56543	55.2521		7.30469	68.0573
7.58984	55.1127		7.34375	67.2465
7.61426	55.1145		7.38281	66.3963
7.63867	55.8679		7.42188	65.5103
7.66309	56.0053		7.46094	64.5922
7.6875	55.3464		7.5	63.6456
7.71191	55.8359		7.53906	62.6742
7.73633	55.7713		7.57813	61.6816
7.76074	55.7417		7.61719	60.6714
7.78516	56.2893		7.65625	59.647
7.80957	56.0765		7.69531	58.6116
7.83398	57.2335		7.73438	57.5683
7.8584	56.7826		7.77344	56.52
7.88281	56.8918		7.8125	55.4695
7.90723	56.5665		7.85156	54.4193
7.93164	57.2934		7.89063	53.3715
7.95605	58.2334		7.92969	52.3285
7.98047	58.1436		7.96875	51.292
8.00488	58.481		8.00781	50.2638
8.0293	57.9762		8.04688	49.2454
8.05371	58.537		8.08594	48.2382
8.07813	58.308		8.125	47.2432
8.10254	58.3076		8.16406	46.2616
8.12695	59.0288		8.20313	45.2941
8.15137	59.7669		8.24219	44.3416
8.17578	60.857		8.28125	43.4046
8.2002	60.3172		8.32031	42.4835
8.22461	59.4358		8.35938	41.5789
8.24902	60.9514		8.39844	40.6909
8.27344	60.8254		8.4375	39.8198
8.29785	61.8156		8.47656	38.9656
8.32227	61.4477		8.51563	38.1286
8.34668	61.0836		8.55469	37.3085
8.37109	62.1981		8.59375	36.5055
8.39551	62.4581		8.63281	35.7193
8.41992	63.4347		8.67188	34.9498
8.44434	63.2585		8.71094	34.1969
8.46875	62.7361		8.75	33.4603
8.49316	63.602		8.78906	32.7399
8.51758	64.5056		8.82813	32.0353
8.54199	64.148		8.86719	31.3463
8.56641	64.0728		8.90625	30.6726
8.59082	64.6253		8.94531	30.0139
8.61523	65.078		8.98438	29.3699
8.63965	65.0169		9.02344	28.7403
8.66406	65.456		9.0625	28.1247
8.68848	65.2369		9.10156	27.5229
8.71289	65.4724		9.14063	26.9344
8.7373	66.641		9.17969	26.3591
8.76172	66.535		9.21875	25.7965
8.78613	67.1825		9.25781	25.2464
8.81055	65.7375		9.29688	24.7085
8.83496	67.4918		9.33594	24.1823
8.85938	66.1314		9.375	23.6677
8.88379	66.6988		9.41406	23.1642
8.9082	67.0088		9.45313	22.6717
8.93262	65.1377		9.49219	22.1898
8.95703	64.5995		9.53125	21.7183
8.98145	65.6176		9.57031	21.2568
9.00586	64.7987		9.60938	20.8051
9.03027	64.6875		9.64844	20.3629
9.05469	64.2723		9.6875	19.9299
9.0791	63.3645		9.72656	19.506
9.10352	64.0601		9.76563	19.0908
9.12793	63.4854		9.80469	18.6841
9.15234	63.2796		9.84375	18.2858
9.17676	62.5844		9.88281	17.8954
9.20117	62.8512		9.92188	17.5129
9.22559	61.7377		9.96094	17.138
9.25	60.7561		10	16.7706
9.27441	60.8702		10.0391	16.4103
9.29883	60.9904		10.0781	16.0571
9.32324	60.3333		10.1172	15.7107
9.34766	59.7052		10.1562	15.3709
9.37207	59.1268		10.1953	15.0376
9.39648	60.568		10.2344	14.7105
9.4209	59.2129		10.2734	14.3896
9.44531	57.5375		10.3125	14.0747
9.46973	57.633		10.3516	13.7655
9.49414	56.8116		10.3906	13.462
9.51855	56.7984		10.4297	13.164
9.54297	55.6746		10.4688	12.8714
9.56738	55.7335		10.5078	12.584
9.5918	55.0035		10.5469	12.3017
9.61621	54.2439		10.5859	12.0243
9.64063	54.252		10.625	11.7518
9.66504	53.1289		10.6641	11.484
9.68945	52.5662		10.7031	11.2208
9.71387	52.6865		10.7422	10.9622
9.73828	51.7463		10.7812	10.7079
9.7627	51.8807		10.8203	10.4579
9.78711	50.4706		10.8594	10.2121
9.81152	49.6188		10.8984	9.97036
9.83594	49.765		10.9375	9.73267
9.86035	50.2447		10.9766	9.49889
9.88477	48.6291		11.0156	9.26896
9.90918	48.9289		11.0547	9.0428
9.93359	47.7612		11.0938	8.82032
9.95801	47.3061		11.1328	8.60147
9.98242	47.4614		11.1719	8.38617
10.0068	45.8751		11.2109	8.17436
10.0312	45.7623		11.25	7.96599
10.0557	45.9421		11.2891	7.761
10.0801	45.1452		11.3281	7.55934
10.1045	44.1205		11.3672	7.36097
10.1289	43.7252		11.4062	7.16585
10.1533	44.025		11.4453	6.97394
10.1777	43.5922		11.4844	6.78522
10.2021	41.8861		11.5234	6.59964
10.2266	42.4891		11.5625	6.41721
10.251	42.1595		11.6016	6.23789
10.2754	40.3945		11.6406	6.06168
10.2998	40.5012		11.6797	5.88857
10.3242	40.785		11.7188	5.71858
10.3486	41.2692		11.7578	5.5517
10.373	39.8198		11.7969	5.38796
10.3975	39.4133		11.8359	5.22737
10.4219	38.6705		11.875	5.06997
10.4463	38.9861		11.9141	4.9158
10.4707	38.5097		11.9531	4.7649
10.4951	38.6346		11.9922	4.61734
10.5195	38.2719		12.0312	4.47317
10.544	38.6341		12.0703	4.33248
10.5684	38.2498		12.1094	4.19535
10.5928	37.2776		12.1484	4.06188
10.6172	38.5492		12.1875	3.93218
10.6416	38.0058		12.2266	3.80637
10.666	36.5664		12.2656	3.68459
10.6904	37.5432		12.3047	3.56696
10.7148	36.8185		12.3438	3.45366
10.7393	37.1826		12.3828	3.34483
10.7637	36.8722		12.4219	3.24065
10.7881	37.0188		12.4609	3.14131
10.8125	36.3041		12.5	3.04697
10.8369	36.7773		12.5391	2.95783
10.8613	37.055		12.5781	2.87405
10.8857	35.8201		12.6172	2.79582
10.9102	35.2614		12.6562	2.72328
10.9346	34.631		12.6953	2.65657
10.959	34.5447		12.7344	2.59581
10.9834	35.0203		12.7734	2.54106
11.0078	34.6038		12.8125	2.49236
11.0322	34.2308		12.8516	2.4497
11.0566	35.0913		12.8906	2.41302
11.081	34.0409		12.9297	2.38219
11.1055	33.8872		12.9688	2.35703
11.1299	34.3499		13.0078	2.33732
11.1543	33.7272		13.0469	2.32276
11.1787	32.7981		13.0859	2.31302
11.2031	32.719		13.125	2.3077
11.2275	32.7224		13.1641	2.30639
11.252	32.7294		13.2031	2.30864
11.2764	32.6625		13.2422	2.31396
11.3008	32.6901		13.2812	2.32189
11.3252	32.0335		13.3203	2.33192
11.3496	31.5018		13.3594	2.34356
11.374	31.2415		13.3984	2.35633
11.3984	31.394		13.4375	2.36976
11.4229	31.317		13.4766	2.3834
11.4473	30.4333		13.5156	2.39681
11.4717	30.9665		13.5547	2.40958
11.4961	30.2002		13.5938	2.42131
11.5205	31.0881		13.6328	2.43164
11.5449	29.8919		13.6719	2.44023
11.5693	30.3509		13.7109	2.44677
11.5938	30.0192		13.75	2.45097
11.6182	30.2578		13.7891	2.45258
11.6426	29.5323		13.8281	2.45135
11.667	28.5135		13.8672	2.44709
11.6914	29.2875		13.9062	2.43961
11.7158	28.0484		13.9453	2.42876
11.7402	28.2425		13.9844	2.41441
11.7646	28.2773		14.0234	2.39644
11.7891	28.0875		14.0625	2.37479
11.8135	27.6956		14.1016	2.3494
11.8379	27.3475		14.1406	2.32022
11.8623	27.3443		14.1797	2.28725
11.8867	26.6711		14.2188	2.25049
11.9111	27.7158		14.2578	2.20997
11.9355	26.4488		14.2969	2.16572
11.96	26.2742		14.3359	2.11782
11.9844	26.1333		14.375	2.06632
12.0088	26.6695		14.4141	2.01132
12.0332	25.721		14.4531	1.95292
12.0576	26.0445		14.4922	1.89123
12.082	25.2597		14.5312	1.82636
12.1065	24.8458		14.5703	1.75844
12.1309	25.1057		14.6094	1.68761
12.1553	25.2127		14.6484	1.614
12.1797	24.122		14.6875	1.53774
12.2041	24.1616		14.7266	1.45899
12.2285	24.5428		14.7656	1.37788
12.2529	23.9753		14.8047	1.29456
12.2773	24.4726		14.8438	1.20916
12.3018	23.4516		14.8828	1.12183
12.3262	23.6545		14.9219	1.03271
12.3506	22.989		14.9609	0.94192
12.375	23.1994		15	0.8496
12.3994	23.4939		15.0391	0.75587
12.4238	23.1936		15.0781	0.66085
12.4482	23.321		15.1172	0.56466
12.4727	23.2574		15.1562	0.4674
12.4971	23.0712		15.1953	0.36918
12.5215	22.3036		15.2344	0.2701
12.5459	21.9016		15.2734	0.17025
12.5703	21.5063		15.3125	0.06971
12.5947	21.5813		15.3516	0.03142
12.6191	22.0805		15.3906	0.13308
12.6435	21.2782		15.4297	0.23519
12.668	21.1428		15.4688	0.33769
12.6924	21.5379		15.5078	0.44052
12.7168	20.9822		15.5469	0.54363
12.7412	20.6719		15.5859	0.64695
12.7656	20.1997		15.625	0.75045
12.79	19.8978		15.6641	0.85408
12.8145	19.9306		15.7031	0.95781
12.8389	19.5922		15.7422	1.0616
12.8633	20.2277		15.7812	1.16541
12.8877	19.6808		15.8203	1.26923
12.9121	19.854		15.8594	1.37303
12.9365	19.2256		15.8984	1.47678
12.9609	19.2596		15.9375	1.58048
12.9854	18.4723		15.9766	1.6841
13.0098	18.3694		16.0156	1.78763
13.0342	18.3515		16.0547	1.89105
13.0586	18.9475		16.0938	1.99437
13.083	18.8048		16.1328	2.09757
13.1074	18.6637		16.1719	2.20066
13.1318	18.4705		16.2109	2.30362
13.1562	17.9126		16.25	2.40645
13.1807	16.8623		16.2891	2.50916
13.2051	17.0531		16.3281	2.61174
13.2295	16.4495		16.3672	2.7142
13.2539	17.1761		16.4062	2.81655
13.2783	16.973		16.4453	2.91878
13.3027	16.6742		16.4844	3.0209
13.3271	16.3617		16.5234	3.12292
13.3516	16.3243		16.5625	3.22485
13.376	15.7011		16.6016	3.32669
13.4004	15.772		16.6406	3.42845
13.4248	15.3929		16.6797	3.53015
13.4492	15.4185		16.7188	3.63179
13.4736	15.6614		16.7578	3.73338
13.498	15.5719		16.7969	3.83494
13.5225	15.2533		16.8359	3.93647
13.5469	14.8499		16.875	4.03798
13.5713	15.3509		16.9141	4.13949
13.5957	14.0031		16.9531	4.24102
13.6201	14.6636		16.9922	4.34256
13.6445	14.3968		17.0312	4.44414
13.669	14.1552		17.0703	4.54577
13.6934	14.6118		17.1094	4.64746
13.7178	13.9625		17.1484	4.74923
13.7422	13.9921		17.1875	4.85107
13.7666	13.5116		17.2266	4.95302
13.791	13.2464		17.2656	5.05509
13.8154	13.2771		17.3047	5.15728
13.8398	13.1939		17.3438	5.2596
13.8643	13.131		17.3828	5.36208
13.8887	13.4058		17.4219	5.46473
13.9131	13.218		17.4609	5.56755
13.9375	13.0811		17.5	5.67056
13.9619	12.4175		17.5391	5.77378
13.9863	12.1717		17.5781	5.87721
14.0107	12.3317		17.6172	5.98087
14.0352	12.1743		17.6562	6.08477
14.0596	12.1619		17.6953	6.18892
14.084	12.595		17.7344	6.29333
14.1084	12.3711		17.7734	6.39802
14.1328	12.3402		17.8125	6.50298
14.1572	11.9866		17.8516	6.60825
14.1816	11.4416		17.8906	6.71381
14.206	11.5115		17.9297	6.81969
14.2305	12.016		17.9688	6.92588
14.2549	11.4407		18.0078	7.03241
14.2793	11.547		18.0469	7.13927
14.3037	11.622		18.0859	7.24648
14.3281	11.1168		18.125	7.35403
14.3525	11.3998		18.1641	7.46194
14.377	10.7984		18.2031	7.57021
14.4014	10.7528		18.2422	7.67883
14.4258	11.0263		18.2812	7.78782
14.4502	11.2305		18.3203	7.89718
14.4746	10.7904		18.3594	8.0069
14.499	10.8658		18.3984	8.11698
14.5234	11.036		18.4375	8.22742
14.5479	10.5282		18.4766	8.33822
14.5723	10.2594		18.5156	8.44938
14.5967	10.3701		18.5547	8.56088
14.6211	10.3137		18.5938	8.67271
14.6455	10.391		18.6328	8.78487
14.6699	10.3801		18.6719	8.89735
14.6943	10.5028		18.7109	9.01013
14.7188	10.1087		18.75	9.12319
14.7432	10.3148		18.7891	9.23651
14.7676	10.2544		18.8281	9.35008
14.792	10.235		18.8672	9.46387
14.8164	9.90777		18.9062	9.57786
14.8408	10.1372		18.9453	9.69201
14.8652	10.1692		18.9844	9.80629
14.8896	10.304		19.0234	9.92067
14.9141	9.66718		19.0625	10.0351
14.9385	9.81232		19.1016	10.1496
14.9629	9.71855		19.1406	10.264
14.9873	9.4701		19.1797	10.3784
15.0117	9.56003		19.2188	10.4926
15.0361	9.12647		19.2578	10.6067
15.0605	9.57247		19.2969	10.7204
15.085	9.43907		19.3359	10.8339
15.1094	9.28081		19.375	10.947
15.1338	9.39995		19.4141	11.0597
15.1582	9.42183		19.4531	11.1718
15.1826	9.18172		19.4922	11.2833
15.207	9.69355		19.5312	11.3941
15.2315	9.11972		19.5703	11.504
15.2559	9.25628		19.6094	11.6131
15.2803	8.91407		19.6484	11.7212
15.3047	8.79074		19.6875	11.8282
15.3291	8.94521		19.7266	11.9339
15.3535	8.5676		19.7656	12.0382
15.3779	8.46051		19.8047	12.1411
15.4023	8.47142		19.8438	12.2424
15.4268	8.6776		19.8828	12.3419
15.4512	8.37667		19.9219	12.4396
15.4756	8.50039		19.9609	12.5352
15.5	8.78773		15.5	0.31469
15.5244	8.73314		15.5244	0.31322
15.5488	8.67809		15.5488	0.31182
15.5732	8.48348		15.5732	0.30533
15.5977	8.34352		15.5977	0.30084
15.6221	8.08346		15.6221	0.29194
15.6465	8.4929		15.6465	0.30727
15.6709	7.95959		15.6709	0.28846
15.6953	8.0965		15.6953	0.2939
15.7197	7.63785		15.7197	0.27775
15.7441	7.59025		15.7441	0.27645
15.7685	7.58112		15.7685	0.27661
15.793	7.80251		15.793	0.28514
15.8174	7.65048		15.8174	0.28009
15.8418	7.45446		15.8418	0.27338
15.8662	7.653		15.8662	0.28112
15.8906	7.4269		15.8906	0.2733
15.915	7.26315		15.915	0.26768
15.9395	7.02131		15.9395	0.25923
15.9639	7.53711		15.9639	0.27873
15.9883	6.99768		15.9883	0.2592
16.0127	7.07811		16.0127	0.26265
16.0371	7.17064		16.0371	0.2665
16.0615	7.9685		16.0615	0.29665
16.0859	7.21225		16.0859	0.26893
16.1104	6.67817		16.1104	0.2494
16.1348	6.93637		16.1348	0.25948
16.1592	6.95293		16.1592	0.26048
16.1836	6.4637		16.1836	0.24255
16.208	6.48489		16.208	0.24375
16.2324	6.5591		16.2324	0.24695
16.2568	6.52865		16.2568	0.24617
16.2812	6.74352		16.2812	0.25471
16.3057	6.77966		16.3057	0.25646
16.3301	6.58001		16.3301	0.24933
16.3545	6.31054		16.3545	0.23949
16.3789	6.73831		16.3789	0.25614
16.4033	6.12998		16.4033	0.2334
16.4277	5.93933		16.4277	0.2265
16.4521	5.95256		16.4521	0.2274
16.4766	5.99041		16.4766	0.22919
16.501	5.77354		16.501	0.22127
16.5254	6.09798		16.5254	0.2341
16.5498	5.70047		16.5498	0.21921
16.5742	5.93665		16.5742	0.22866
16.5986	5.79961		16.5986	0.22374
16.623	6.16657		16.623	0.2383
16.6475	5.76865		16.6475	0.22331
16.6719	5.91641		16.6719	0.22941
16.6963	5.7582		16.6963	0.22364
16.7207	5.451		16.7207	0.21204
16.7451	5.552		16.7451	0.21636
16.7695	5.31179		16.7695	0.20733
16.7939	5.46129		16.7939	0.21353
16.8184	5.66287		16.8184	0.2218
16.8428	5.34807		16.8428	0.20982
16.8672	5.4559		16.8672	0.2144
16.8916	5.28509		16.8916	0.20807
16.916	4.95103		16.916	0.19525
16.9404	5.00947		16.9404	0.19789
16.9648	5.28334		16.9648	0.20905
16.9893	5.36581		16.9893	0.21269
17.0137	5.47077		17.0137	0.21723
17.0381	5.37897		17.0381	0.21391
17.0625	5.75745		17.0625	0.2293
17.0869	6.02981		17.0869	0.24051
17.1113	5.76101		17.1113	0.23012
17.1357	6.14176		17.1357	0.24567
17.1602	6.00441		17.1602	0.24054
17.1846	6.16587		17.1846	0.2474
17.209	6.09912		17.209	0.24506
17.2334	6.5283		17.2334	0.26271
17.2578	6.38391		17.2578	0.25731
17.2822	6.2415		17.2822	0.25192
17.3066	6.78895		17.3066	0.27444
17.3311	6.51532		17.3311	0.26379
17.3555	6.86439		17.3555	0.27832
17.3799	6.7485		17.3799	0.27407
17.4043	7.32822		17.4043	0.29807
17.4287	7.33192		17.4287	0.29867
17.4531	7.375		17.4531	0.30089
17.4775	7.00236		17.4775	0.28614
17.502	7.63012		17.502	0.31227
17.5264	7.95168		17.5264	0.32592
17.5508	7.58922		17.5508	0.31155
17.5752	7.89756		17.5752	0.32472
17.5996	8.09389		17.5996	0.33332
17.624	8.51787		17.624	0.35134
17.6484	8.29186		17.6484	0.34258
17.6729	8.35569		17.6729	0.34573
17.6973	8.64587		17.6973	0.35828
17.7217	8.44076		17.7217	0.35037
17.7461	8.50494		17.7461	0.35363
17.7705	8.70801		17.7705	0.36264
17.7949	8.64704		17.7949	0.36065
17.8193	9.01732		17.8193	0.37671
17.8438	9.44522		17.8438	0.39522
17.8682	9.53278		17.8682	0.39954
17.8926	10.1883		17.8926	0.42768
17.917	9.7818		17.917	0.41132
17.9414	10.2644		17.9414	0.43229
17.9658	9.81136		17.9658	0.41389
17.9902	10.0415		17.9902	0.42424
18.0146	10.1434		18.0146	0.42923
18.0391	10.7319		18.0391	0.45479
18.0635	10.498		18.0635	0.44546
18.0879	10.8115		18.0879	0.45935
18.1123	11.0551		18.1123	0.47029
18.1367	11.0575		18.1367	0.47103
18.1611	11.1228		18.1611	0.47441
18.1855	11.6868		18.1855	0.4991
18.21	11.825		18.21	0.50563
18.2344	12.0127		18.2344	0.51432
18.2588	12.5102		18.2588	0.53635
18.2832	11.7388		18.2832	0.50389
18.3076	11.876		18.3076	0.51044
18.332	11.8467		18.332	0.50986
18.3564	11.8827		18.3564	0.51211
18.3809	12.1439		18.3809	0.52403
18.4053	12.7117		18.4053	0.54926
18.4297	12.575		18.4297	0.54408
18.4541	12.8639		18.4541	0.55728
18.4785	13.2035		18.4785	0.57281
18.5029	12.9741		18.5029	0.56361
18.5273	12.9629		18.5273	0.56386
18.5518	13.2752		18.5518	0.57819
18.5762	13.5739		18.5762	0.59199
18.6006	13.6688		18.6006	0.59697
18.625	13.9779		18.625	0.61126
18.6494	13.5957		18.6494	0.59534
18.6738	14.3187		18.6738	0.62792
18.6982	14.2124		18.6982	0.62409
18.7227	13.7062		18.7227	0.60266
18.7471	14.6185		18.7471	0.64369
18.7715	14.2895		18.7715	0.63005
18.7959	14.3306		18.7959	0.63277
18.8203	14.3151		18.8203	0.63295
18.8447	14.3842		18.8447	0.63696
18.8691	14.7469		18.8691	0.65388
18.8936	14.9046		18.8936	0.66183
18.918	15.0704		18.918	0.67016
18.9424	15.4278		18.9424	0.687
18.9668	15.3956		18.9668	0.68658
18.9912	15.2873		18.9912	0.68278
19.0156	15.2901		19.0156	0.68385
19.04	15.8013		19.04	0.70759
19.0645	15.4524		19.0645	0.69289
19.0889	15.2899		19.0889	0.68646
19.1133	15.7825		19.1133	0.7095
19.1377	15.3622		19.1377	0.69143
19.1621	15.3534		19.1621	0.69195
19.1865	15.3595		19.1865	0.69319
19.2109	15.8043		19.2109	0.71422
19.2354	15.962		19.2354	0.72224
19.2598	16.1175		19.2598	0.73025
19.2842	15.7519		19.2842	0.71464
19.3086	15.9462		19.3086	0.72441
19.333	15.8161		19.333	0.71945
19.3574	15.4912		19.3574	0.70559
19.3818	15.5333		19.3818	0.70856
19.4062	16.0753		19.4062	0.73431
19.4307	15.6104		19.4307	0.71403
19.4551	15.505		19.4551	0.71011
19.4795	15.6951		19.4795	0.7199
19.5039	15.517		19.5039	0.7127
19.5283	16.0501		19.5283	0.73821
19.5527	15.529		19.5527	0.71522
19.5771	15.8267		19.5771	0.73005
19.6016	16.3214		19.6016	0.75388
19.626	15.2936		19.626	0.70742
19.6504	15.3939		19.6504	0.71307
19.6748	15.7739		19.6748	0.73177
19.6992	15.0818		19.6992	0.70063
19.7236	14.9048		19.7236	0.69344
19.748	15.129		19.748	0.70487
19.7725	14.8633		19.7725	0.69354
19.7969	15.1509		19.7969	0.70793
19.8213	15.0786		19.8213	0.7056
19.8457	14.8107		19.8457	0.69406
19.8701	15.3629		19.8701	0.72102
19.8945	14.7791		19.8945	0.69459
19.9189	14.4496		19.9189	0.68008
19.9434	14.6568		19.9434	0.6909
19.9678	14.3021		19.9678	0.67514
19.9922	14.2886		19.9922	0.67549
20.0166	14.3391		20.0166	0.67893
20.041	14.6286		20.041	0.69364
20.0654	14.2344		20.0654	0.67591
20.0898	14.5915		20.0898	0.6938
20.1143	14.1505		20.1143	0.67385
20.1387	14.1336		20.1387	0.67396
20.1631	14.1902		20.1631	0.67763
20.1875	13.9785		20.1875	0.66847
20.2119	14.1416		20.2119	0.67719
20.2363	14.0386		20.2363	0.6732
20.2607	14.0005		20.2607	0.67237
20.2852	13.7802		20.2852	0.66268
20.3096	13.8028		20.3096	0.66471
20.334	14.4411		20.334	0.69643
20.3584	13.6591		20.3584	0.65969
20.3828	13.3511		20.3828	0.64572
20.4072	13.4434		20.4072	0.65113
20.4316	13.4868		20.4316	0.65409
20.4561	13.2591		20.4561	0.64397
20.4805	13.1593		20.4805	0.64
20.5049	13.6539		20.5049	0.66504
20.5293	13.4848		20.5293	0.65777
20.5537	13.3326		20.5537	0.65122
20.5781	13.3839		20.5781	0.65466
20.6025	13.3683		20.6025	0.6548
20.627	13.0087		20.627	0.63807
20.6514	12.6241		20.6514	0.62004
20.6758	12.7096		20.6758	0.62513
20.7002	12.6095		20.7002	0.62108
20.7246	12.3658		20.7246	0.60991
20.749	12.3851		20.749	0.61172
20.7734	12.3677		20.7734	0.61168
20.7979	12.2993		20.7979	0.60917
20.8223	12.1988		20.8223	0.60505
20.8467	12.1425		20.8467	0.60311
20.8711	12.0075		20.8711	0.5972
20.8955	11.836		20.8955	0.58948
20.9199	11.9919		20.9199	0.59804
20.9443	12.092		20.9443	0.6039
20.9688	11.788		20.9688	0.58951
20.9932	11.5672		20.9932	0.57928
21.0176	11.5708		21.0176	0.58026
21.042	11.4994		21.042	0.57752
21.0664	11.5097		21.0664	0.57884
21.0908	11.3392		21.0908	0.57103
21.1152	11.1117		21.1152	0.56044
21.1396	11.0031		21.1396	0.5557
21.1641	10.9284		21.1641	0.5527
21.1885	10.8504		21.1885	0.54958
21.2129	10.956		21.2129	0.55568
21.2373	11.0151		21.2373	0.55941
21.2617	11.1332		21.2617	0.56625
21.2861	11.2258		21.2861	0.57176
21.3105	11.059		21.3105	0.56402
21.335	11.2674		21.335	0.57541
21.3594	10.7444		21.3594	0.54949
21.3838	11.0731		21.3838	0.5671
21.4082	10.4244		21.4082	0.53462
21.4326	10.5087		21.4326	0.53963
21.457	10.1404		21.457	0.52145
21.4814	10.6732		21.4814	0.54964
21.5059	10.9129		21.5059	0.56272
21.5303	10.1914		21.5303	0.52622
21.5547	9.87181		21.5547	0.51038
21.5791	9.79898		21.5791	0.50732
21.6035	9.75817		21.6035	0.50594
21.6279	9.47592		21.6279	0.49196
21.6523	9.31436		21.6523	0.48418
21.6768	9.59704		21.6768	0.49958
21.7012	10.0409		21.7012	0.52337
21.7256	9.59796		21.7256	0.50093
21.75	9.68121		21.75	0.50603
21.7744	9.47187		21.7744	0.49567
21.7988	9.52029		21.7988	0.49891
21.8232	9.1718		21.8232	0.48127
21.8477	8.94291		21.8477	0.46986
21.8721	9.33342		21.8721	0.49102
21.8965	9.41646		21.8965	0.49605
21.9209	9.07834		21.9209	0.47885
21.9453	8.76196		21.9453	0.46273
21.9697	8.66664		21.9697	0.4583
21.9941	8.39662		21.9941	0.44459
22.0186	8.446		22.0186	0.44782
22.043	7.95682		22.043	0.42241
22.0674	7.94318		22.0674	0.42226
22.0918	8.05367		22.0918	0.42871
22.1162	8.33796		22.1162	0.44445
22.1406	7.60657		22.1406	0.406
22.165	7.46694		22.165	0.39905
22.1895	7.37447		22.1895	0.39462
22.2139	7.14304		22.2139	0.38275
22.2383	6.95934		22.2383	0.37339
22.2627	6.95012		22.2627	0.3734
22.2871	6.57719		22.2871	0.35381
22.3115	6.42978		22.3115	0.34631
22.3359	6.37827		22.3359	0.34399
22.3604	6.26342		22.3604	0.33823
22.3848	5.95602		22.3848	0.32203
22.4092	6.2533		22.4092	0.33852
22.4336	6.32057		22.4336	0.34262
22.458	5.59221		22.458	0.30351
22.4824	5.34893		22.4824	0.29064
22.5068	5.08743		22.5068	0.2768
22.5312	4.7359		22.5312	0.25799
22.5557	4.56819		22.5557	0.24915
22.5801	4.34625		22.5801	0.23732
22.6045	4.20204		22.6045	0.22974
22.6289	3.80879		22.6289	0.2085
22.6533	3.9137		22.6533	0.2145
22.6777	3.73474		22.6777	0.20493
22.7021	3.46742		22.7021	0.19048
22.7266	3.46738		22.7266	0.19072
22.751	3.66435		22.751	0.20181
22.7754	3.8645		22.7754	0.2131
22.7998	3.11113		22.7998	0.17175
22.8242	3.22954		22.8242	0.17852
22.8486	3.17758		22.8486	0.17583
22.873	3.192		22.873	0.17686
22.8975	3.30997		22.8975	0.1836
22.9219	3.34836		22.9219	0.18596
22.9463	3.25744		22.9463	0.18113
22.9707	3.54595		22.9707	0.1974
22.9951	3.9167		22.9951	0.2183
23.0195	3.55182		23.0195	0.19821
23.0439	3.5775		23.0439	0.19988
23.0684	3.78065		23.0684	0.21152
23.0928	3.58478		23.0928	0.20081
23.1172	3.75519		23.1172	0.21066
23.1416	3.61682		23.1416	0.20312
23.166	3.51525		23.166	0.1977
23.1904	3.66799		23.1904	0.20654
23.2148	3.75758		23.2148	0.21187
23.2393	3.79966		23.2393	0.2145
23.2637	4.02775		23.2637	0.22768
23.2881	3.8443		23.2881	0.2176
23.3125	3.78383		23.3125	0.21448
23.3369	4.71761		23.3369	0.26774
23.3613	4.30985		23.3613	0.2449
23.3857	4.09343		23.3857	0.23291
23.4102	4.19173		23.4102	0.23881
23.4346	4.24021		23.4346	0.24188
23.459	3.93169		23.459	0.22455
23.4834	3.81992		23.4834	0.21847
23.5078	4.55233		23.5078	0.26067
23.5322	3.97501		23.5322	0.22789
23.5566	4.25857		23.5566	0.24445
23.5811	3.92136		23.5811	0.22539
23.6055	4.09527		23.6055	0.2357
23.6299	4.13355		23.6299	0.23822
23.6543	4.18759		23.6543	0.24161
23.6787	4.04707		23.6787	0.23381
23.7031	3.75161		23.7031	0.21702
23.7275	3.85788		23.7275	0.22345
23.752	4.47877		23.752	0.25974
23.7764	3.69226		23.7764	0.2144
23.8008	3.85809		23.8008	0.2243
23.8252	4.10783		23.8252	0.23911
23.8496	3.88742		23.8496	0.22657
23.874	3.98625		23.874	0.23261
23.8984	3.8495		23.8984	0.2249
23.9229	4.13968		23.9229	0.24218
23.9473	3.85897		23.9473	0.22602
23.9717	3.89845		23.9717	0.22864
23.9961	3.61663		23.9961	0.21236
24.0205	3.88916		24.0205	0.22861
24.0449	4.10021		24.0449	0.24134
24.0693	3.79281		24.0693	0.22353
24.0938	3.73111		24.0938	0.22018
24.1182	3.78111		24.1182	0.22343
24.1426	3.67945		24.1426	0.21768
24.167	3.72399		24.167	0.22061
24.1914	4.10894		24.1914	0.24374
24.2158	3.85211		24.2158	0.22878
24.2402	3.70642		24.2402	0.22042
24.2646	3.99247		24.2646	0.23775
24.2891	3.72933		24.2891	0.22234
24.3135	3.54547		24.3135	0.21163
24.3379	3.59927		24.3379	0.21512
24.3623	3.59403		24.3623	0.21508
24.3867	3.82111		24.3867	0.22896
24.4111	3.95052		24.4111	0.237
24.4355	3.67603		24.4355	0.22078
24.46	3.78871		24.46	0.22787
24.4844	3.54662		24.4844	0.21359
24.5088	3.47738		24.5088	0.20965
24.5332	3.81247		24.5332	0.23018
24.5576	3.35049		24.5576	0.20253
24.582	3.59627		24.582	0.21766
24.6064	3.275		24.6064	0.19845
24.6309	3.42566		24.6309	0.20783
24.6553	3.63965		24.6553	0.22111
24.6797	3.46846		24.6797	0.21097
24.7041	3.34961		24.7041	0.20399
24.7285	3.72808		24.7285	0.2273
24.7529	3.34335		24.7529	0.20412
24.7773	3.84021		24.7773	0.23474
24.8018	3.63534		24.8018	0.22249
24.8262	3.62934		24.8262	0.22241
24.8506	3.35279		24.8506	0.20573
24.875	3.21526		24.875	0.19749
24.8994	3.44072		24.8994	0.21159
24.9238	3.29247		24.9238	0.20277
24.9482	3.31137		24.9482	0.20417
24.9727	3.42493		24.9727	0.21141
24.9971	3.6261		24.9971	0.22407
25.0215	3.64194		25.0215	0.22506
25.0459	3.57463		25.0459	0.22005
25.0703	3.55391		25.0703	0.21906
25.0947	3.52112		25.0947	0.21731
25.1191	3.55308		25.1191	0.21953
25.1436	3.343		25.1436	0.20682
25.168	3.40478		25.168	0.21091
25.1924	3.21406		25.1924	0.19935
25.2168	3.31152		25.2168	0.20564
25.2412	3.41049		25.2412	0.21208
25.2656	3.60298		25.2656	0.2243
25.29	3.83225		25.29	0.23887
25.3145	3.25011		25.3145	0.20284
25.3389	3.39763		25.3389	0.21233
25.3633	3.46946		25.3633	0.21707
25.3877	3.70096		25.3877	0.23184
25.4121	3.601		25.4121	0.22585
25.4365	3.59836		25.4365	0.22598
25.4609	3.4612		25.4609	0.21765
25.4854	3.43388		25.4854	0.2162
25.5098	3.41474		25.5098	0.21529
25.5342	3.66265		25.5342	0.23116
25.5586	3.78485		25.5586	0.23915
25.583	3.66791		25.583	0.23203
25.6074	3.44172		25.6074	0.218
25.6318	3.43216		25.6318	0.21767
25.6562	3.51894		25.6562	0.22345
25.6807	3.44854		25.6807	0.21927
25.7051	3.85449		25.7051	0.2454
25.7295	4.0315		25.7295	0.25698
25.7539	3.1948		25.7539	0.20388
25.7783	3.82167		25.7783	0.24418
25.8027	3.53313		25.8027	0.22603
25.8271	3.36822		25.8271	0.21573
25.8516	3.66006		25.8516	0.23471
25.876	3.56227		25.876	0.22874
25.9004	3.48732		25.9004	0.22421
25.9248	3.45016		25.9248	0.22211
25.9492	3.42627		25.9492	0.22086
25.9736	3.58534		25.9736	0.23138
25.998	3.48128		25.998	0.22491
26.0225	3.55551		26.0225	0.23001
26.0469	3.25196		26.0469	0.21062
26.0713	3.58361		26.0713	0.23237
26.0957	3.68762		26.0957	0.23943
26.1201	3.59275		26.1201	0.23356
26.1445	3.79975		26.1445	0.24733
26.1689	3.52269		26.1689	0.22959
26.1934	3.5162		26.1934	0.22943
26.2178	3.60354		26.2178	0.23539
26.2422	3.58621		26.2422	0.23456
26.2666	3.44321		26.2666	0.22548
26.291	3.49298		26.291	0.22902
26.3154	3.57444		26.3154	0.23467
26.3398	3.59175		26.3398	0.23611
26.3643	3.8597		26.3643	0.25402
26.3887	3.57852		26.3887	0.23581
26.4131	3.71275		26.4131	0.24494
26.4375	3.63786		26.4375	0.2403
26.4619	3.81372		26.4619	0.25222
26.4863	3.90104		26.4863	0.25832
26.5107	3.93309		26.5107	0.26076
26.5352	3.84375		26.5352	0.25515
26.5596	3.84041		26.5596	0.25524
26.584	3.70153		26.584	0.24632
26.6084	3.90036		26.6084	0.25988
26.6328	3.91362		26.6328	0.26106
26.6572	4.25151		26.6572	0.28395
26.6816	4.00779		26.6816	0.26798
26.7061	4.06241		26.7061	0.27196
26.7305	4.42454		26.7305	0.29657
26.7549	4.26977		26.7549	0.28656
26.7793	4.27589		26.7793	0.28731
26.8037	4.1923		26.8037	0.28201
26.8281	4.57315		26.8281	0.30801
26.8525	4.54628		26.8525	0.30657
26.877	4.25204		26.877	0.2871
26.9014	4.49602		26.9014	0.30395
26.9258	4.35623		26.9258	0.29484
26.9502	4.68379		26.9502	0.31742
26.9746	4.60228		26.9746	0.31227
26.999	4.84817		26.999	0.32937
27.0234	4.80132		27.0234	0.32659
27.0479	4.77667		27.0479	0.32532
27.0723	4.68729		27.0723	0.3196
27.0967	4.82196		27.0967	0.32919
27.1211	4.87824		27.1211	0.33344
27.1455	4.94871		27.1455	0.33866
27.1699	4.9323		27.1699	0.33797
27.1943	5.16054		27.1943	0.35402
27.2188	5.0482		27.2188	0.34675
27.2432	5.30563		27.2432	0.36484
27.2676	5.26483		27.2676	0.36248
27.292	5.38452		27.292	0.37119
27.3164	5.52516		27.3164	0.38137
27.3408	5.74418		27.3408	0.39687
27.3652	5.39865		27.3652	0.37347
27.3896	5.70817		27.3896	0.39536
27.4141	5.60014		27.4141	0.38835
27.4385	5.85481		27.4385	0.40645
27.4629	5.92827		27.4629	0.41203
27.4873	6.23541		27.4873	0.43395
27.5117	6.27644		27.5117	0.43733
27.5361	6.19335		27.5361	0.43205
27.5605	6.05162		27.5605	0.42271
27.585	6.14608		27.585	0.42976
27.6094	6.26873		27.6094	0.4389
27.6338	6.32396		27.6338	0.44329
27.6582	6.23851		27.6582	0.43783
27.6826	6.69912		27.6826	0.47075
27.707	6.92705		27.707	0.48736
27.7314	6.69392		27.7314	0.47151
27.7559	6.95716		27.7559	0.49062
27.7803	6.59042		27.7803	0.46525
27.8047	7.33589		27.8047	0.51847
27.8291	7.09352		27.8291	0.50195
27.8535	7.19204		27.8535	0.50953
27.8779	7.32676		27.8779	0.51973
27.9023	7.2021		27.9023	0.5115
27.9268	7.49359		27.9268	0.53286
27.9512	7.77203		27.9512	0.55331
27.9756	7.77076		27.9756	0.55386
28	7.64082		28	0.54525
28.0244	7.63541		28.0244	0.54551
28.0488	7.78292		28.0488	0.55672
28.0732	7.81212		28.0732	0.55948
28.0977	8.1546		28.0977	0.5847
28.1221	8.14002		28.1221	0.58436
28.1465	8.33877		28.1465	0.59926
28.1709	8.42693		28.1709	0.60633
28.1953	8.36231		28.1953	0.60233
28.2197	8.36952		28.2197	0.60358
28.2441	8.6579		28.2441	0.62509
28.2686	8.61553		28.2686	0.62274
28.293	8.90815		28.293	0.64462
28.3174	9.02688		28.3174	0.65398
28.3418	9.67217		28.3418	0.70152
28.3662	9.51961		28.3662	0.69124
28.3906	9.50797		28.3906	0.6912
28.415	10.3679		28.415	0.75459
28.4395	10.2088		28.4395	0.74383
28.4639	9.96051		28.4639	0.7266
28.4883	10.3067		28.4883	0.75275
28.5127	9.94882		28.5127	0.72739
28.5371	10.1683		28.5371	0.74424
28.5615	10.3048		28.5615	0.75514
28.5859	10.6837		28.5859	0.78375
28.6104	10.2537		28.6104	0.7531
28.6348	11.0439		28.6348	0.81202
28.6592	11.152		28.6592	0.82093
28.6836	11.0127		28.6836	0.81157
28.708	11.587		28.708	0.85486
28.7324	11.7068		28.7324	0.86468
28.7568	11.704		28.7568	0.8655
28.7812	12.2157		28.7812	0.90434
28.8057	12.6904		28.8057	0.94053
28.8301	12.3602		28.8301	0.91717
28.8545	11.983		28.8545	0.89008
28.8789	12.1435		28.8789	0.90304
28.9033	12.4593		28.9033	0.92768
28.9277	12.8316		28.9277	0.95638
28.9521	12.4459		28.9521	0.92867
28.9766	12.5754		28.9766	0.93947
29.001	13.1289		29.001	0.98186
29.0254	13.7391		29.0254	1.02865
29.0498	13.6491		29.0498	1.02308
29.0742	13.7671		29.0742	1.03313
29.0986	13.2953		29.0986	0.99885
29.123	13.6824		29.123	1.0291
29.1475	13.3288		29.1475	1.00367
29.1719	13.2874		29.1719	1.00168
29.1963	13.7309		29.1963	1.03621
29.2207	13.6526		29.2207	1.03146
29.2451	13.1585		29.2451	0.99531
29.2695	13.8347		29.2695	1.04766
29.2939	13.4091		29.2939	1.01654
29.3184	13.9029		29.3184	1.05528
29.3428	13.4767		29.3428	1.02406
29.3672	13.909		29.3672	1.05805
29.3916	13.9071		29.3916	1.0591
29.416	14.2501		29.416	1.08647
29.4404	14.5995		29.4404	1.11442
29.4648	14.7165		29.4648	1.12446
29.4893	14.687		29.4893	1.12352
29.5137	15.1963		29.5137	1.16398
29.5381	15.044		29.5381	1.15392
29.5625	15.6462		29.5625	1.20152
29.5869	15.4383		29.5869	1.18687
29.6113	16.0752		29.6113	1.23728
29.6357	16.0738		29.6357	1.23864
29.6602	15.3189		29.6602	1.18175
29.6846	15.6656		29.6846	1.21003
29.709	16.641		29.709	1.28675
29.7334	16.7092		29.7334	1.2935
29.7578	18.0844		29.7578	1.40152
29.7822	18.1031		29.7822	1.4047
29.8066	17.4765		29.8066	1.35752
29.8311	17.3375		29.8311	1.34833
29.8555	17.8994		29.8555	1.39364
29.8799	18.1405		29.8799	1.41405
29.9043	18.4815		29.9043	1.44241
29.9287	19.6489		29.9287	1.53536
29.9531	21.3493		29.9531	1.67019
29.9775	21.1597		29.9775	1.6573

## Sheet: Fig. 2d
Frequency	Measured_air		Frequency	Modeled_air		Frequency	Measured_oil		Frequency	Modeled_oil
MHz	Ohm		MHz	Ohm		MHz	Ohm		MHz	Ohm
3	37.4693		0	2741300000000000		3	2355.21		0	2741300000000000
3.02441	35.0923		0.03906	70200.9		3.02441	4309.44		0.03906	70200.8
3.04883	39.3151		0.07813	35112.1		3.04883	6540.76		0.07813	35111.9
3.07324	38.461		0.11719	23415.9		3.07324	7460.76		0.11719	23415.6
3.09766	36.1454		0.15625	17567.7		3.09766	7562.32		0.15625	17567.3
3.12207	33.5499		0.19531	14058.8		3.12207	7245.02		0.19531	14058.3
3.14648	37.3522		0.23438	11719.5		3.14648	7965.86		0.23438	11718.9
3.1709	34.4295		0.27344	10048.6		3.1709	8628.18		0.27344	10047.9
3.19531	33.8082		0.3125	8795.38		3.19531	8465.85		0.3125	8794.65
3.21973	31.9056		0.35156	7820.65		3.21973	8129.41		0.35156	7819.85
3.24414	32.741		0.39063	7040.86		3.24414	8161.92		0.39063	7039.99
3.26855	32.3763		0.42969	6402.85		3.26855	8412.2		0.42969	6401.91
3.29297	32.3792		0.46875	5871.16		3.29297	8251.64		0.46875	5870.17
3.31738	32.8926		0.50781	5421.27		3.31738	8128.13		0.50781	5420.22
3.3418	33.1689		0.54688	5035.64		3.3418	7910.76		0.54688	5034.54
3.36621	32.7432		0.58594	4701.42		3.36621	7859.2		0.58594	4700.28
3.39063	31.9661		0.625	4408.98		3.39063	7795.75		0.625	4407.79
3.41504	32.4159		0.66406	4150.93		3.41504	7572.89		0.66406	4149.71
3.43945	32.3276		0.70313	3921.55		3.43945	7440.14		0.70313	3920.31
3.46387	32.3156		0.74219	3716.32		3.46387	7275.19		0.74219	3715.04
3.48828	31.8252		0.78125	3531.6		3.48828	7147.87		0.78125	3530.3
3.5127	32.3303		0.82031	3364.47		3.5127	7003.22		0.82031	3363.16
3.53711	31.6079		0.85938	3212.53		3.53711	6806.65		0.85938	3211.2
3.56152	30.1736		0.89844	3073.8		3.56152	6630.38		0.89844	3072.46
3.58594	30.7889		0.9375	2946.63		3.58594	6562.52		0.9375	2945.28
3.61035	31.4329		0.97656	2829.63		3.61035	7016.94		0.97656	2828.27
3.63477	31.2928		1.01563	2721.62		3.63477	7308.95		1.01563	2720.26
3.65918	30.1635		1.05469	2621.61		3.65918	7345.97		1.05469	2620.26
3.68359	29.2825		1.09375	2528.74		3.68359	7117.32		1.09375	2527.39
3.70801	30.6197		1.13281	2442.28		3.70801	6794.2		1.13281	2440.93
3.73242	30.607		1.17188	2361.57		3.73242	6364.47		1.17188	2360.23
3.75684	30.6799		1.21094	2286.07		3.75684	5854.18		1.21094	2284.74
3.78125	30.883		1.25	2215.28		3.78125	5373.41		1.25	2213.96
3.80566	29.898		1.28906	2148.79		3.80566	5451.24		1.28906	2147.48
3.83008	31.1111		1.32813	2086.2		3.83008	5533.69		1.32813	2084.9
3.85449	30.1614		1.36719	2027.18		3.85449	5473.49		1.36719	2025.9
3.87891	29.8715		1.40625	1971.44		3.87891	5376.37		1.40625	1970.17
3.90332	29.8678		1.44531	1918.72		3.90332	5269.32		1.44531	1917.46
3.92773	29.0556		1.48438	1868.76		3.92773	5082.31		1.48438	1867.52
3.95215	29.8193		1.52344	1821.36		3.95215	4891.89		1.52344	1820.14
3.97656	29.6132		1.5625	1776.33		3.97656	4680.49		1.5625	1775.13
4.00098	30.108		1.60156	1733.5		4.00098	4623.85		1.60156	1732.31
4.02539	29.2918		1.64063	1692.7		4.02539	4600.73		1.64063	1691.54
4.0498	29.1671		1.67969	1653.8		4.0498	4557.58		1.67969	1652.65
4.07422	29.2412		1.71875	1616.66		4.07422	4495.36		1.71875	1615.54
4.09863	29.1086		1.75781	1581.18		4.09863	4419.32		1.75781	1580.07
4.12305	29.3812		1.79688	1547.23		4.12305	4314.14		1.79688	1546.14
4.14746	29.2788		1.83594	1514.72		4.14746	4193.28		1.83594	1513.66
4.17188	29.6757		1.875	1483.57		4.17188	4074.53		1.875	1482.52
4.19629	29.1759		1.91406	1453.69		4.19629	4015.95		1.91406	1452.66
4.2207	28.7815		1.95313	1425		4.2207	3975.93		1.95313	1423.99
4.24512	29.5907		1.99219	1397.43		4.24512	3935.18		1.99219	1396.45
4.26953	29.0184		2.03125	1370.92		4.26953	3869.99		2.03125	1369.96
4.29395	28.9476		2.07031	1345.41		4.29395	3813		2.07031	1344.47
4.31836	28.9323		2.10938	1320.84		4.31836	3746.05		2.10938	1319.92
4.34277	28.8201		2.14844	1297.16		4.34277	3664.37		2.14844	1296.27
4.36719	29.1761		2.1875	1274.33		4.36719	3572.35		2.1875	1273.46
4.3916	29.2238		2.22656	1252.3		4.3916	3526.59		2.22656	1251.45
4.41602	29.2978		2.26563	1231.02		4.41602	3488.58		2.26563	1230.19
4.44043	28.8028		2.30469	1210.46		4.44043	3445.69		2.30469	1209.66
4.46484	28.5635		2.34375	1190.59		4.46484	3401.75		2.34375	1189.81
4.48926	28.4163		2.38281	1171.36		4.48926	3360.59		2.38281	1170.6
4.51367	28.6716		2.42188	1152.76		4.51367	3308.29		2.42188	1152.02
4.53809	28.6742		2.46094	1134.74		4.53809	3255.48		2.46094	1134.02
4.5625	28.7103		2.5	1117.28		4.5625	3201.21		2.5	1116.59
4.58691	28.6846		2.53906	1100.36		4.58691	3153.34		2.53906	1099.69
4.61133	29.0261		2.57813	1083.95		4.61133	3115.42		2.57813	1083.3
4.63574	28.711		2.61719	1068.02		4.63574	3080.72		2.61719	1067.4
4.66016	28.3067		2.65625	1052.57		4.66016	3047.67		2.65625	1051.97
4.68457	28.4096		2.69531	1037.55		4.68457	3002.29		2.69531	1036.98
4.70898	28.2722		2.73438	1022.97		4.70898	2962.38		2.73438	1022.42
4.7334	29.3025		2.77344	1008.79		4.7334	2926.29		2.77344	1008.27
4.75781	28.4766		2.8125	995.011		4.75781	2881.68		2.8125	994.507
4.78223	28.5687		2.85156	981.602		4.78223	2835.19		2.85156	981.123
4.80664	28.4348		2.89063	968.554		4.80664	2818.67		2.89063	968.099
4.83105	28.5521		2.92969	955.852		4.83105	2784.88		2.92969	955.421
4.85547	28.4384		2.96875	943.481		4.85547	2748.75		2.96875	943.075
4.87988	28.909		3.00781	931.43		4.87988	2717.29		3.00781	931.049
4.9043	28.6294		3.04688	919.686		4.9043	2684.73		3.04688	919.329
4.92871	29.055		3.08594	908.237		4.92871	2653.34		3.08594	907.906
4.95313	29.0021		3.125	897.072		4.95313	2620.67		3.125	896.766
4.97754	29.0764		3.16406	886.18		4.97754	2589.86		3.16406	885.9
5.00195	29.3597		3.20313	875.552		5.00195	2566.28		3.20313	875.298
5.02637	29.3158		3.24219	865.178		5.02637	2539.22		3.24219	864.95
5.05078	29.224		3.28125	855.049		5.05078	2520.41		3.28125	854.847
5.0752	29.7204		3.32031	845.155		5.0752	2484.04		3.32031	844.981
5.09961	28.9661		3.35938	835.49		5.09961	2457.76		3.35938	835.342
5.12402	29.8938		3.39844	826.044		5.12402	2435.57		3.39844	825.924
5.14844	30.2247		3.4375	816.811		5.14844	2403.39		3.4375	816.719
5.17285	30.1041		3.47656	807.783		5.17285	2380.12		3.47656	807.719
5.19727	30.6073		3.51563	798.953		5.19727	2356.74		3.51563	798.918
5.22168	30.5912		3.55469	790.315		5.22168	2332.62		3.55469	790.309
5.24609	30.4507		3.59375	781.862		5.24609	2310.83		3.59375	781.885
5.27051	30.7328		3.63281	773.589		5.27051	2284.96		3.63281	773.642
5.29492	31.4637		3.67188	765.489		5.29492	2267.87		3.67188	765.573
5.31934	31.4275		3.71094	757.557		5.31934	2241.36		3.71094	757.672
5.34375	31.3126		3.75	749.788		5.34375	2224.92		3.75	749.935
5.36816	31.6762		3.78906	742.177		5.36816	2199.95		3.78906	742.355
5.39258	31.8604		3.82813	734.718		5.39258	2181.31		3.82813	734.93
5.41699	31.6662		3.86719	727.407		5.41699	2159.31		3.86719	727.652
5.44141	32.219		3.90625	720.24		5.44141	2142.1		3.90625	720.52
5.46582	32.4353		3.94531	713.213		5.46582	2117.75		3.94531	713.527
5.49023	32.5647		3.98438	706.32		5.49023	2104.6		3.98438	706.669
5.51465	33.1292		4.02344	699.559		5.51465	2084.79		4.02344	699.944
5.53906	33.0896		4.0625	692.924		5.53906	2063.43		4.0625	693.347
5.56348	33.0082		4.10156	686.414		5.56348	2044.25		4.10156	686.874
5.58789	33.9582		4.14063	680.023		5.58789	2024		4.14063	680.522
5.6123	33.451		4.17969	673.749		5.6123	2008.21		4.17969	674.287
5.63672	34.2892		4.21875	667.588		5.63672	1993.54		4.21875	668.167
5.66113	33.9658		4.25781	661.537		5.66113	1976.92		4.25781	662.157
5.68555	34.4229		4.29688	655.594		5.68555	1959.75		4.29688	656.256
5.70996	34.3954		4.33594	649.754		5.70996	1944.62		4.33594	650.46
5.73438	34.4187		4.375	644.015		5.73438	1927.2		4.375	644.766
5.75879	35.0007		4.41406	638.375		5.75879	1915.59		4.41406	639.171
5.7832	36.2396		4.45313	632.831		5.7832	1895.96		4.45313	633.673
5.80762	36.253		4.49219	627.379		5.80762	1883.51		4.49219	628.27
5.83203	36.4045		4.53125	622.019		5.83203	1868.34		4.53125	622.959
5.85645	36.6671		4.57031	616.746		5.85645	1855.41		4.57031	617.737
5.88086	36.6954		4.60938	611.56		5.88086	1839.74		4.60938	612.602
5.90527	37.5476		4.64844	606.457		5.90527	1828.22		4.64844	607.553
5.92969	37.7317		4.6875	601.436		5.92969	1809.73		4.6875	602.586
5.9541	37.8149		4.72656	596.494		5.9541	1792.73		4.72656	597.701
5.97852	38.2033		4.76563	591.629		5.97852	1783.11		4.76563	592.894
6.00293	39.1204		4.80469	586.839		6.00293	1768.93		4.80469	588.165
6.02734	39.0017		4.84375	582.123		6.02734	1755.76		4.84375	583.51
6.05176	39.9315		4.88281	577.479		6.05176	1744.02		4.88281	578.929
6.07617	40.6946		4.92188	572.904		6.07617	1731.22		4.92188	574.42
6.10059	39.9885		4.96094	568.397		6.10059	1718.33		4.96094	569.981
6.125	39.7865		5	563.957		6.125	1709.82		5	565.61
6.14941	40.6388		5.03906	559.58		6.14941	1692.11		5.03906	561.306
6.17383	40.4455		5.07813	555.267		6.17383	1679.41		5.07813	557.067
6.19824	40.8996		5.11719	551.016		6.19824	1670.28		5.11719	552.891
6.22266	41.4525		5.15625	546.824		6.22266	1656.91		5.15625	548.779
6.24707	41.9314		5.19531	542.69		6.24707	1647.18		5.19531	544.727
6.27148	42.4858		5.23438	538.614		6.27148	1634.89		5.23438	540.735
6.2959	42.4692		5.27344	534.592		6.2959	1626.95		5.27344	536.801
6.32031	43.1937		5.3125	530.625		6.32031	1612.13		5.3125	532.924
6.34473	42.9605		5.35156	526.711		6.34473	1598.97		5.35156	529.103
6.36914	43.919		5.39063	522.849		6.36914	1590.59		5.39063	525.337
6.39355	44.3002		5.42969	519.036		6.39355	1577.33		5.42969	521.625
6.41797	44.4035		5.46875	515.272		6.41797	1570.81		5.46875	517.965
6.44238	44.9373		5.50781	511.557		6.44238	1559.49		5.50781	514.357
6.4668	45.1925		5.54688	507.887		6.4668	1550.53		5.54688	510.799
6.49121	45.5354		5.58594	504.263		6.49121	1539.66		5.58594	507.291
6.51563	46.7113		5.625	500.684		6.51563	1526.89		5.625	503.831
6.54004	46.5819		5.66406	497.147		6.54004	1519.96		5.66406	500.418
6.56445	46.144		5.70313	493.653		6.56445	1511.54		5.70313	497.053
6.58887	46.6049		5.74219	490.199		6.58887	1502.81		5.74219	493.733
6.61328	47.3177		5.78125	486.785		6.61328	1488.9		5.78125	490.458
6.6377	46.8882		5.82031	483.41		6.6377	1481.77		5.82031	487.228
6.66211	48.0326		5.85938	480.073		6.66211	1470.9		5.85938	484.041
6.68652	49.455		5.89844	476.773		6.68652	1458.48		5.89844	480.897
6.71094	47.8382		5.9375	473.508		6.71094	1453.1		5.9375	477.795
6.73535	48.9079		5.97656	470.279		6.73535	1443.96		5.97656	474.734
6.75977	48.9839		6.01563	467.083		6.75977	1435.1		6.01563	471.714
6.78418	48.2076		6.05469	463.92		6.78418	1424.37		6.05469	468.734
6.80859	49.5374		6.09375	460.789		6.80859	1419.58		6.09375	465.793
6.83301	48.7277		6.13281	457.689		6.83301	1408.84		6.13281	462.891
6.85742	49.0303		6.17188	454.619		6.85742	1401.41		6.17188	460.028
6.88184	48.8332		6.21094	451.579		6.88184	1392.78		6.21094	457.203
6.90625	50.4517		6.25	448.567		6.90625	1382.79		6.25	454.415
6.93066	49.9968		6.28906	445.582		6.93066	1377.44		6.28906	451.664
6.95508	51.2947		6.32813	442.623		6.95508	1368.15		6.32813	448.95
6.97949	50.1594		6.36719	439.691		6.97949	1362.41		6.36719	446.272
7.00391	50.2696		6.40625	436.783		7.00391	1353.56		6.40625	443.629
7.02832	50.8349		6.44531	433.899		7.02832	1349.48		6.44531	441.022
7.05273	50.6774		6.48438	431.037		7.05273	1340.47		6.48438	438.45
7.07715	50.9821		6.52344	428.198		7.07715	1329.23		6.52344	435.914
7.10156	52.7993		6.5625	425.38		7.10156	1325.7		6.5625	433.411
7.12598	52.4017		6.60156	422.582		7.12598	1315.9		6.60156	430.943
7.15039	51.3525		6.64063	419.804		7.15039	1310.44		6.64063	428.51
7.1748	51.2145		6.67969	417.044		7.1748	1302.91		6.67969	426.11
7.19922	52.0003		6.71875	414.302		7.19922	1300.18		6.71875	423.745
7.22363	51.3186		6.75781	411.577		7.22363	1288.98		6.75781	421.413
7.24805	51.9004		6.79688	408.867		7.24805	1278.62		6.79688	419.115
7.27246	51.7227		6.83594	406.172		7.27246	1274.77		6.83594	416.85
7.29688	51.3191		6.875	403.492		7.29688	1266.9		6.875	414.62
7.32129	51.1038		6.91406	400.824		7.32129	1261.92		6.91406	412.423
7.3457	51.5931		6.95313	398.169		7.3457	1254.1		6.95313	410.26
7.37012	52.5389		6.99219	395.525		7.37012	1250.27		6.99219	408.131
7.39453	53.4428		7.03125	392.891		7.39453	1241		7.03125	406.036
7.41895	52.396		7.07031	390.267		7.41895	1230.76		7.07031	403.975
7.44336	53.5019		7.10938	387.652		7.44336	1228.06		7.10938	401.948
7.46777	53.8905		7.14844	385.045		7.46777	1221.29		7.14844	399.956
7.49219	55.0789		7.1875	382.445		7.49219	1216.39		7.1875	397.998
7.5166	55.1599		7.22656	379.851		7.5166	1209.7		7.22656	396.076
7.54102	54.5383		7.26563	377.262		7.54102	1205.93		7.26563	394.189
7.56543	55.2521		7.30469	374.679		7.56543	1197.55		7.30469	392.337
7.58984	55.1127		7.34375	372.1		7.58984	1192.44		7.34375	390.521
7.61426	55.1145		7.38281	369.525		7.61426	1186.53		7.38281	388.741
7.63867	55.8679		7.42188	366.953		7.63867	1178.42		7.42188	386.998
7.66309	56.0053		7.46094	364.386		7.66309	1175.25		7.46094	385.291
7.6875	55.3464		7.5	361.822		7.6875	1167.91		7.5	383.621
7.71191	55.8359		7.53906	359.263		7.71191	1164.34		7.53906	381.989
7.73633	55.7713		7.57813	356.709		7.73633	1157.81		7.57813	380.394
7.76074	55.7417		7.61719	354.161		7.76074	1153.85		7.61719	378.837
7.78516	56.2893		7.65625	351.623		7.78516	1146.99		7.65625	377.318
7.80957	56.0765		7.69531	349.095		7.80957	1139		7.69531	375.838
7.83398	57.2335		7.73438	346.583		7.83398	1136.59		7.73438	374.395
7.8584	56.7826		7.77344	344.09		7.8584	1130.79		7.77344	372.992
7.88281	56.8918		7.8125	341.623		7.88281	1127.15		7.8125	371.627
7.90723	56.5665		7.85156	339.191		7.90723	1120.73		7.85156	370.3
7.93164	57.2934		7.89063	336.802		7.93164	1117.34		7.89063	369.012
7.95605	58.2334		7.92969	334.47		7.95605	1109.99		7.92969	367.761
7.98047	58.1436		7.96875	332.212		7.98047	1102.65		7.96875	366.549
8.00488	58.481		8.00781	330.045		8.00488	1099.65		8.00781	365.374
8.0293	57.9762		8.04688	327.996		8.0293	1093.92		8.04688	364.235
8.05371	58.537		8.08594	326.092		8.05371	1090.47		8.08594	363.133
8.07813	58.308		8.125	324.37		8.07813	1084.57		8.125	362.065
8.10254	58.3076		8.16406	322.872		8.10254	1082.52		8.16406	361.032
8.12695	59.0288		8.20313	321.647		8.12695	1074.32		8.20313	360.032
8.15137	59.7669		8.24219	320.752		8.15137	1067.29		8.24219	359.063
8.17578	60.857		8.28125	320.251		8.17578	1064.41		8.28125	358.125
8.2002	60.3172		8.32031	320.213		8.2002	1058.26		8.32031	357.216
8.22461	59.4358		8.35938	320.707		8.22461	1056.03		8.35938	356.333
8.24902	60.9514		8.39844	321.802		8.24902	1050.04		8.39844	355.476
8.27344	60.8254		8.4375	323.555		8.27344	1047.97		8.4375	354.642
8.29785	61.8156		8.47656	326.005		8.29785	1041.58		8.47656	353.828
8.32227	61.4477		8.51563	329.16		8.32227	1039.48		8.51563	353.034
8.34668	61.0836		8.55469	332.991		8.34668	1032.9		8.55469	352.257
8.37109	62.1981		8.59375	337.42		8.37109	1031.09		8.59375	351.494
8.39551	62.4581		8.63281	342.32		8.39551	1024.32		8.63281	350.743
8.41992	63.4347		8.67188	347.522		8.41992	1021.22		8.67188	350.001
8.44434	63.2585		8.71094	352.822		8.44434	1015.3		8.71094	349.267
8.46875	62.7361		8.75	358.006		8.46875	1012.63		8.75	348.539
8.49316	63.602		8.78906	362.866		8.49316	1006.94		8.78906	347.813
8.51758	64.5056		8.82813	367.227		8.51758	1004.03		8.82813	347.088
8.54199	64.148		8.86719	370.958		8.54199	998.562		8.86719	346.361
8.56641	64.0728		8.90625	373.98		8.56641	993.757		8.90625	345.632
8.59082	64.6253		8.94531	376.263		8.59082	990.303		8.94531	344.897
8.61523	65.078		8.98438	377.822		8.61523	984.143		8.98438	344.155
8.63965	65.0169		9.02344	378.704		8.63965	983.108		9.02344	343.405
8.66406	65.456		9.0625	378.977		8.66406	976.673		9.0625	342.645
8.68848	65.2369		9.10156	378.72		8.68848	975.246		9.10156	341.875
8.71289	65.4724		9.14063	378.014		8.71289	969.547		9.14063	341.092
8.7373	66.641		9.17969	376.937		8.7373	967.358		9.17969	340.297
8.76172	66.535		9.21875	375.562		8.76172	962.153		9.21875	339.488
8.78613	67.1825		9.25781	373.95		8.78613	959.646		9.25781	338.666
8.81055	65.7375		9.29688	372.157		8.81055	954.811		9.29688	337.828
8.83496	67.4918		9.33594	370.228		8.83496	948.387		9.33594	336.977
8.85938	66.1314		9.375	368.201		8.85938	947.868		9.375	336.111
8.88379	66.6988		9.41406	366.107		8.88379	941.738		9.41406	335.23
8.9082	67.0088		9.45313	363.969		8.9082	941.007		9.45313	334.334
8.93262	65.1377		9.49219	361.808		8.93262	935.8		9.49219	333.425
8.95703	64.5995		9.53125	359.639		8.95703	935.25		9.53125	332.502
8.98145	65.6176		9.57031	357.475		8.98145	929.391		9.57031	331.566
9.00586	64.7987		9.60938	355.324		9.00586	923.497		9.60938	330.617
9.03027	64.6875		9.64844	353.193		9.03027	922.592		9.64844	329.656
9.05469	64.2723		9.6875	351.088		9.05469	916.978		9.6875	328.684
9.0791	63.3645		9.72656	349.013		9.0791	915.942		9.72656	327.7
9.10352	64.0601		9.76563	346.97		9.10352	910.788		9.76563	326.707
9.12793	63.4854		9.80469	344.961		9.12793	909.925		9.80469	325.705
9.15234	63.2796		9.84375	342.987		9.15234	904.765		9.84375	324.694
9.17676	62.5844		9.88281	341.048		9.17676	901.292		9.88281	323.675
9.20117	62.8512		9.92188	339.145		9.20117	899.221		9.92188	322.649
9.22559	61.7377		9.96094	337.278		9.22559	892.691		9.96094	321.617
9.25	60.7561		10	335.447		9.25	892.344		10	320.58
9.27441	60.8702		10.0391	333.649		9.27441	887.181		10.0391	319.538
9.29883	60.9904		10.0781	331.886		9.29883	885.256		10.0781	318.492
9.32324	60.3333		10.1172	330.156		9.32324	881.26		10.1172	317.442
9.34766	59.7052		10.1562	328.458		9.34766	879.491		10.1562	316.39
9.37207	59.1268		10.1953	326.791		9.37207	875.616		10.1953	315.336
9.39648	60.568		10.2344	325.155		9.39648	868.929		10.2344	314.28
9.4209	59.2129		10.2734	323.548		9.4209	869.447		10.2734	313.224
9.44531	57.5375		10.3125	321.97		9.44531	864.846		10.3125	312.167
9.46973	57.633		10.3516	320.419		9.46973	863.054		10.3516	311.111
9.49414	56.8116		10.3906	318.895		9.49414	859.505		10.3906	310.055
9.51855	56.7984		10.4297	317.397		9.51855	858.167		10.4297	309
9.54297	55.6746		10.4688	315.923		9.54297	853.859		10.4688	307.947
9.56738	55.7335		10.5078	314.474		9.56738	848.428		10.5078	306.896
9.5918	55.0035		10.5469	313.048		9.5918	848.289		10.5469	305.848
9.61621	54.2439		10.5859	311.645		9.61621	843.276		10.5859	304.802
9.64063	54.252		10.625	310.264		9.64063	842.742		10.625	303.76
9.66504	53.1289		10.6641	308.904		9.66504	838.161		10.6641	302.721
9.68945	52.5662		10.7031	307.564		9.68945	837.654		10.7031	301.686
9.71387	52.6865		10.7422	306.244		9.71387	833.066		10.7422	300.655
9.73828	51.7463		10.7812	304.943		9.73828	827.829		10.7812	299.628
9.7627	51.8807		10.8203	303.66		9.7627	827.376		10.8203	298.605
9.78711	50.4706		10.8594	302.396		9.78711	823.098		10.8594	297.587
9.81152	49.6188		10.8984	301.149		9.81152	821.867		10.8984	296.575
9.83594	49.765		10.9375	299.919		9.83594	817.578		10.9375	295.567
9.86035	50.2447		10.9766	298.706		9.86035	816.898		10.9766	294.564
9.88477	48.6291		11.0156	297.508		9.88477	812.945		11.0156	293.567
9.90918	48.9289		11.0547	296.326		9.90918	808.554		11.0547	292.575
9.93359	47.7612		11.0938	295.159		9.93359	807.888		11.0938	291.588
9.95801	47.3061		11.1328	294.007		9.95801	802.791		11.1328	290.608
9.98242	47.4614		11.1719	292.869		9.98242	802.672		11.1719	289.633
10.0068	45.8751		11.2109	291.745		10.0068	798.265		11.2109	288.664
10.0312	45.7623		11.25	290.634		10.0312	797.345		11.25	287.701
10.0557	45.9421		11.2891	289.536		10.0557	794.216		11.2891	286.743
10.0801	45.1452		11.3281	288.451		10.0801	791.585		11.3281	285.792
10.1045	44.1205		11.3672	287.379		10.1045	789.389		11.3672	284.847
10.1289	43.7252		11.4062	286.319		10.1289	784.172		11.4062	283.908
10.1533	44.025		11.4453	285.271		10.1533	784.403		11.4453	282.975
10.1777	43.5922		11.4844	284.234		10.1777	780.294		11.4844	282.048
10.2021	41.8861		11.5234	283.209		10.2021	779.567		11.5234	281.127
10.2266	42.4891		11.5625	282.194		10.2266	776.315		11.5625	280.212
10.251	42.1595		11.6016	281.191		10.251	774.705		11.6016	279.304
10.2754	40.3945		11.6406	280.198		10.2754	771.845		11.6406	278.401
10.2998	40.5012		11.6797	279.215		10.2998	766.806		11.6797	277.505
10.3242	40.785		11.7188	278.243		10.3242	766.854		11.7188	276.615
10.3486	41.2692		11.7578	277.28		10.3486	762.861		11.7578	275.731
10.373	39.8198		11.7969	276.327		10.373	762.047		11.7969	274.853
10.3975	39.4133		11.8359	275.383		10.3975	758.638		11.8359	273.981
10.4219	38.6705		11.875	274.449		10.4219	758.025		11.875	273.115
10.4463	38.9861		11.9141	273.524		10.4463	754.647		11.9141	272.255
10.4707	38.5097		11.9531	272.607		10.4707	749.577		11.9531	271.401
10.4951	38.6346		11.9922	271.699		10.4951	749.925		11.9922	270.553
10.5195	38.2719		12.0312	270.8		10.5195	745.462		12.0312	269.71
10.544	38.6341		12.0703	269.91		10.544	744.884		12.0703	268.874
10.5684	38.2498		12.1094	269.027		10.5684	741.657		12.1094	268.044
10.5928	37.2776		12.1484	268.152		10.5928	741.055		12.1484	267.219
10.6172	38.5492		12.1875	267.286		10.6172	737.914		12.1875	266.4
10.6416	38.0058		12.2266	266.427		10.6416	734.492		12.2266	265.587
10.666	36.5664		12.2656	265.576		10.666	733.547		12.2656	264.779
10.6904	37.5432		12.3047	264.732		10.6904	729.063		12.3047	263.977
10.7148	36.8185		12.3438	263.896		10.7148	729.409		12.3438	263.18
10.7393	37.1826		12.3828	263.067		10.7393	725.615		12.3828	262.39
10.7637	36.8722		12.4219	262.245		10.7637	725.096		12.4219	261.604
10.7881	37.0188		12.4609	261.43		10.7881	722.074		12.4609	260.824
10.8125	36.3041		12.5	260.622		10.8125	721.025		12.5	260.05
10.8369	36.7773		12.5391	259.82		10.8369	718.028		12.5391	259.281
10.8613	37.055		12.5781	259.025		10.8613	713.902		12.5781	258.517
10.8857	35.8201		12.6172	258.237		10.8857	714.374		12.6172	257.758
10.9102	35.2614		12.6562	257.455		10.9102	709.644		12.6562	257.005
10.9346	34.631		12.6953	256.68		10.9346	709.676		12.6953	256.256
10.959	34.5447		12.7344	255.911		10.959	705.527		12.7344	255.513
10.9834	35.0203		12.7734	255.148		10.9834	705.685		12.7734	254.775
11.0078	34.6038		12.8125	254.391		11.0078	701.623		12.8125	254.042
11.0322	34.2308		12.8516	253.64		11.0322	701.599		12.8516	253.314
11.0566	35.0913		12.8906	252.895		11.0566	697.366		12.8906	252.591
11.081	34.0409		12.9297	252.155		11.081	697.317		12.9297	251.873
11.1055	33.8872		12.9688	251.422		11.1055	693.719		12.9688	251.159
11.1299	34.3499		13.0078	250.693		11.1299	693.878		13.0078	250.451
11.1543	33.7272		13.0469	249.971		11.1543	689.821		13.0469	249.747
11.1787	32.7981		13.0859	249.254		11.1787	690.17		13.0859	249.048
11.2031	32.719		13.125	248.542		11.2031	685.871		13.125	248.353
11.2275	32.7224		13.1641	247.836		11.2275	685.66		13.1641	247.664
11.252	32.7294		13.2031	247.135		11.252	682.371		13.2031	246.978
11.2764	32.6625		13.2422	246.438		11.2764	679.224		13.2422	246.298
11.3008	32.6901		13.2812	245.748		11.3008	678.7		13.2812	245.621
11.3252	32.0335		13.3203	245.062		11.3252	674.217		13.3203	244.949
11.3496	31.5018		13.3594	244.381		11.3496	675.027		13.3594	244.282
11.374	31.2415		13.3984	243.705		11.374	671.363		13.3984	243.619
11.3984	31.394		13.4375	243.033		11.3984	671.493		13.4375	242.96
11.4229	31.317		13.4766	242.367		11.4229	668.187		13.4766	242.306
11.4473	30.4333		13.5156	241.705		11.4473	667.961		13.5156	241.656
11.4717	30.9665		13.5547	241.048		11.4717	664.923		13.5547	241.01
11.4961	30.2002		13.5938	240.396		11.4961	661.523		13.5938	240.368
11.5205	31.0881		13.6328	239.748		11.5205	661.848		13.6328	239.73
11.5449	29.8919		13.6719	239.104		11.5449	658.026		13.6719	239.096
11.5693	30.3509		13.7109	238.465		11.5693	658.135		13.7109	238.467
11.5938	30.0192		13.75	237.83		11.5938	655.086		13.75	237.841
11.6182	30.2578		13.7891	237.2		11.6182	654.906		13.7891	237.219
11.6426	29.5323		13.8281	236.574		11.6426	651.991		13.8281	236.602
11.667	28.5135		13.8672	235.952		11.667	649.882		13.8672	235.988
11.6914	29.2875		13.9062	235.334		11.6914	649.144		13.9062	235.378
11.7158	28.0484		13.9453	234.72		11.7158	645.382		13.9453	234.771
11.7402	28.2425		13.9844	234.111		11.7402	645.922		13.9844	234.169
11.7646	28.2773		14.0234	233.505		11.7646	642.694		14.0234	233.57
11.7891	28.0875		14.0625	232.903		11.7891	642.334		14.0625	232.975
11.8135	27.6956		14.1016	232.306		11.8135	639.672		14.1016	232.384
11.8379	27.3475		14.1406	231.712		11.8379	638.401		14.1406	231.796
11.8623	27.3443		14.1797	231.122		11.8623	636.978		14.1797	231.212
11.8867	26.6711		14.2188	230.536		11.8867	633.181		14.2188	230.631
11.9111	27.7158		14.2578	229.953		11.9111	633.537		14.2578	230.054
11.9355	26.4488		14.2969	229.375		11.9355	630.325		14.2969	229.481
11.96	26.2742		14.3359	228.8		11.96	630.087		14.3359	228.911
11.9844	26.1333		14.375	228.228		11.9844	628.008		14.375	228.344
12.0088	26.6695		14.4141	227.661		12.0088	626.831		14.4141	227.781
12.0332	25.721		14.4531	227.096		12.0332	625.421		14.4531	227.221
12.0576	26.0445		14.4922	226.536		12.0576	621.747		14.4922	226.664
12.082	25.2597		14.5312	225.978		12.082	622.1		14.5312	226.111
12.1065	24.8458		14.5703	225.425		12.1065	618.754		14.5703	225.561
12.1309	25.1057		14.6094	224.874		12.1309	618.93		14.6094	225.014
12.1553	25.2127		14.6484	224.327		12.1553	616.627		14.6484	224.471
12.1797	24.122		14.6875	223.784		12.1797	615.615		14.6875	223.93
12.2041	24.1616		14.7266	223.243		12.2041	614.015		14.7266	223.393
12.2285	24.5428		14.7656	222.706		12.2285	610.626		14.7656	222.859
12.2529	23.9753		14.8047	222.172		12.2529	611.225		14.8047	222.328
12.2773	24.4726		14.8438	221.642		12.2773	607.567		14.8438	221.8
12.3018	23.4516		14.8828	221.114		12.3018	608.058		14.8828	221.275
12.3262	23.6545		14.9219	220.59		12.3262	605.551		14.9219	220.753
12.3506	22.989		14.9609	220.069		12.3506	604.949		14.9609	220.234
12.375	23.1994		15	219.551		12.375	602.967		15	219.718
12.3994	23.4939		15.0391	219.036		12.3994	600.745		15.0391	219.205
12.4238	23.1936		15.0781	218.524		12.4238	600.275		15.0781	218.695
12.4482	23.321		15.1172	218.014		12.4482	597.135		15.1172	218.188
12.4727	23.2574		15.1562	217.508		12.4727	597.423		15.1562	217.683
12.4971	23.0712		15.1953	217.005		12.4971	594.574		15.1953	217.182
12.5215	22.3036		15.2344	216.505		12.5215	594.559		15.2344	216.683
12.5459	21.9016		15.2734	216.008		12.5459	592.515		15.2734	216.187
12.5703	21.5063		15.3125	215.513		12.5703	590.483		15.3125	215.693
12.5947	21.5813		15.3516	215.022		12.5947	590.087		15.3516	215.203
12.6191	22.0805		15.3906	214.533		12.6191	586.576		15.3906	214.715
12.6435	21.2782		15.4297	214.047		12.6435	587.253		15.4297	214.23
12.668	21.1428		15.4688	213.564		12.668	584.574		15.4688	213.747
12.6924	21.5379		15.5078	213.083		12.6924	584.243		15.5078	213.267
12.7168	20.9822		15.5469	212.605		12.7168	582.414		15.5469	212.79
12.7412	20.6719		15.5859	212.13		12.7412	580.9		15.5859	212.315
12.7656	20.1997		15.625	211.658		12.7656	580.106		15.625	211.843
12.79	19.8978		15.6641	211.188		12.79	576.609		15.6641	211.373
12.8145	19.9306		15.7031	210.721		12.8145	577.569		15.7031	210.906
12.8389	19.5922		15.7422	210.256		12.8389	574.453		15.7422	210.441
12.8633	20.2277		15.7812	209.794		12.8633	574.442		15.7812	209.979
12.8877	19.6808		15.8203	209.335		12.8877	572.431		15.8203	209.519
12.9121	19.854		15.8594	208.878		12.9121	571.541		15.8594	209.061
12.9365	19.2256		15.8984	208.424		12.9365	570.2		15.8984	208.606
12.9609	19.2596		15.9375	207.972		12.9609	567.414		15.9375	208.153
12.9854	18.4723		15.9766	207.522		12.9854	567.925		15.9766	207.703
13.0098	18.3694		16.0156	207.075		13.0098	564.627		16.0156	207.255
13.0342	18.3515		16.0547	206.631		13.0342	564.842		16.0547	206.809
13.0586	18.9475		16.0938	206.189		13.0586	562.962		16.0938	206.366
13.083	18.8048		16.1328	205.749		13.083	562.569		16.1328	205.925
13.1074	18.6637		16.1719	205.312		13.1074	560.789		16.1719	205.486
13.1318	18.4705		16.2109	204.877		13.1318	558.472		16.2109	205.049
13.1562	17.9126		16.25	204.444		13.1562	558.635		16.25	204.615
13.1807	16.8623		16.2891	204.014		13.1807	555.526		16.2891	204.182
13.2051	17.0531		16.3281	203.586		13.2051	556.043		16.3281	203.752
13.2295	16.4495		16.3672	203.161		13.2295	553.665		16.3672	203.324
13.2539	17.1761		16.4062	202.738		13.2539	553.592		16.4062	202.898
13.2783	16.973		16.4453	202.317		13.2783	551.704		16.4453	202.475
13.3027	16.6742		16.4844	201.898		13.3027	549.932		16.4844	202.053
13.3271	16.3617		16.5234	201.481		13.3271	549.596		16.5234	201.633
13.3516	16.3243		16.5625	201.067		13.3516	546.749		16.5625	201.216
13.376	15.7011		16.6016	200.655		13.376	547.192		16.6016	200.8
13.4004	15.772		16.6406	200.245		13.4004	544.823		16.6406	200.387
13.4248	15.3929		16.6797	199.838		13.4248	544.751		16.6797	199.976
13.4492	15.4185		16.7188	199.432		13.4492	542.606		16.7188	199.566
13.4736	15.6614		16.7578	199.029		13.4736	541.955		16.7578	199.159
13.498	15.5719		16.7969	198.628		13.498	540.852		16.7969	198.753
13.5225	15.2533		16.8359	198.229		13.5225	538.509		16.8359	198.35
13.5469	14.8499		16.875	197.832		13.5469	538.584		16.875	197.948
13.5713	15.3509		16.9141	197.437		13.5713	535.675		16.9141	197.548
13.5957	14.0031		16.9531	197.044		13.5957	536.266		16.9531	197.151
13.6201	14.6636		16.9922	196.653		13.6201	533.293		16.9922	196.755
13.6445	14.3968		17.0312	196.264		13.6445	533.702		17.0312	196.361
13.669	14.1552		17.0703	195.877		13.669	531.106		17.0703	195.969
13.6934	14.6118		17.1094	195.492		13.6934	531.395		17.1094	195.579
13.7178	13.9625		17.1484	195.109		13.7178	528.721		17.1484	195.19
13.7422	13.9921		17.1875	194.727		13.7422	529.124		17.1875	194.804
13.7666	13.5116		17.2266	194.348		13.7666	526.187		17.2266	194.419
13.791	13.2464		17.2656	193.97		13.791	526.84		17.2656	194.036
13.8154	13.2771		17.3047	193.594		13.8154	524.247		17.3047	193.655
13.8398	13.1939		17.3438	193.219		13.8398	524.81		17.3438	193.276
13.8643	13.131		17.3828	192.847		13.8643	522.355		17.3828	192.899
13.8887	13.4058		17.4219	192.476		13.8887	522.389		17.4219	192.523
13.9131	13.218		17.4609	192.106		13.9131	520.587		17.4609	192.149
13.9375	13.0811		17.5	191.738		13.9375	519.484		17.5	191.777
13.9619	12.4175		17.5391	191.372		13.9619	518.394		17.5391	191.407
13.9863	12.1717		17.5781	191.007		13.9863	516.213		17.5781	191.038
14.0107	12.3317		17.6172	190.643		14.0107	516.52		17.6172	190.671
14.0352	12.1743		17.6562	190.281		14.0352	513.971		17.6562	190.306
14.0596	12.1619		17.6953	189.921		14.0596	514.101		17.6953	189.943
14.084	12.595		17.7344	189.562		14.084	512.251		17.7344	189.581
14.1084	12.3711		17.7734	189.204		14.1084	511.84		17.7734	189.221
14.1328	12.3402		17.8125	188.848		14.1328	510.7		17.8125	188.863
14.1572	11.9866		17.8516	188.493		14.1572	508.648		17.8516	188.506
14.1816	11.4416		17.8906	188.14		14.1816	508.668		17.8906	188.152
14.206	11.5115		17.9297	187.788		14.206	505.965		17.9297	187.798
14.2305	12.016		17.9688	187.438		14.2305	506.286		17.9688	187.447
14.2549	11.4407		18.0078	187.089		14.2549	504.283		18.0078	187.097
14.2793	11.547		18.0469	186.742		14.2793	504.032		18.0469	186.749
14.3037	11.622		18.0859	186.396		14.3037	502.791		18.0859	186.402
14.3281	11.1168		18.125	186.052		14.3281	501.389		18.125	186.057
14.3525	11.3998		18.1641	185.709		14.3525	500.897		18.1641	185.714
14.377	10.7984		18.2031	185.368		14.377	498.361		18.2031	185.372
14.4014	10.7528		18.2422	185.029		14.4014	498.91		18.2422	185.032
14.4258	11.0263		18.2812	184.69		14.4258	496.403		18.2812	184.693
14.4502	11.2305		18.3203	184.354		14.4502	496.446		18.3203	184.356
14.4746	10.7904		18.3594	184.019		14.4746	494.982		18.3594	184.021
14.499	10.8658		18.3984	183.685		14.499	493.893		18.3984	183.687
14.5234	11.036		18.4375	183.353		14.5234	493.404		18.4375	183.354
14.5479	10.5282		18.4766	183.022		14.5479	491.222		18.4766	183.024
14.5723	10.2594		18.5156	182.693		14.5723	491.495		18.5156	182.694
14.5967	10.3701		18.5547	182.366		14.5967	488.986		18.5547	182.367
14.6211	10.3137		18.5938	182.04		14.6211	489.36		18.5938	182.04
14.6455	10.391		18.6328	181.715		14.6455	487.511		18.6328	181.715
14.6699	10.3801		18.6719	181.392		14.6699	486.798		18.6719	181.392
14.6943	10.5028		18.7109	181.07		14.6943	486.016		18.7109	181.07
14.7188	10.1087		18.75	180.75		14.7188	483.98		18.75	180.75
14.7432	10.3148		18.7891	180.431		14.7432	484.176		18.7891	180.431
14.7676	10.2544		18.8281	180.113		14.7676	481.747		18.8281	180.113
14.792	10.235		18.8672	179.797		14.792	482.005		18.8672	179.797
14.8164	9.90777		18.9062	179.482		14.8164	480.213		18.9062	179.483
14.8408	10.1372		18.9453	179.169		14.8408	479.756		18.9453	179.169
14.8652	10.1692		18.9844	178.857		14.8652	478.574		18.9844	178.857
14.8896	10.304		19.0234	178.547		14.8896	476.932		19.0234	178.547
14.9141	9.66718		19.0625	178.238		14.9141	476.887		19.0625	178.238
14.9385	9.81232		19.1016	177.93		14.9385	474.584		19.1016	177.93
14.9629	9.71855		19.1406	177.623		14.9629	474.91		19.1406	177.623
14.9873	9.4701		19.1797	177.318		14.9873	473.069		19.1797	177.318
15.0117	9.56003		19.2188	177.014		15.0117	472.785		19.2188	177.014
15.0361	9.12647		19.2578	176.712		15.0361	471.838		19.2578	176.712
15.0605	9.57247		19.2969	176.411		15.0605	470.521		19.2969	176.411
15.085	9.43907		19.3359	176.111		15.085	470.356		19.3359	176.111
15.1094	9.28081		19.375	175.812		15.1094	468.037		19.375	175.812
15.1338	9.39995		19.4141	175.515		15.1338	468.548		19.4141	175.515
15.1582	9.42183		19.4531	175.219		15.1582	466.703		19.4531	175.219
15.1826	9.18172		19.4922	174.924		15.1826	466.76		19.4922	174.924
15.207	9.69355		19.5312	174.63		15.207	465.589		19.5312	174.631
15.2315	9.11972		19.5703	174.338		15.2315	464.462		19.5703	174.338
15.2559	9.25628		19.6094	174.047		15.2559	464.16		19.6094	174.047
15.2803	8.91407		19.6484	173.757		15.2803	462.035		19.6484	173.757
15.3047	8.79074		19.6875	173.468		15.3047	462.494		19.6875	173.469
15.3291	8.94521		19.7266	173.181		15.3291	460.397		19.7266	173.181
15.3535	8.5676		19.7656	172.894		15.3535	460.576		19.7656	172.895
15.3779	8.46051		19.8047	172.609		15.3779	459.17		19.8047	172.61
15.4023	8.47142		19.8438	172.325		15.4023	458.402		19.8438	172.326
15.4268	8.6776		19.8828	172.042		15.4268	457.888		19.8828	172.043
15.4512	8.37667		19.9219	171.76		15.4512	456.109		19.9219	171.762
15.4756	8.50039		19.9609	171.48		15.4756	456.328		19.9609	171.481
15.5	8.78773		15.5	0.31469		15.5	454.271
15.5244	8.73314		15.5244	0.31322		15.5244	454.589
15.5488	8.67809		15.5488	0.31182		15.5488	453.119
15.5732	8.48348		15.5732	0.30533		15.5732	452.523
15.5977	8.34352		15.5977	0.30084		15.5977	451.954
15.6221	8.08346		15.6221	0.29194		15.6221	450.225
15.6465	8.4929		15.6465	0.30727		15.6465	450.409
15.6709	7.95959		15.6709	0.28846		15.6709	448.297
15.6953	8.0965		15.6953	0.2939		15.6953	448.629
15.7197	7.63785		15.7197	0.27775		15.7197	447.059
15.7441	7.59025		15.7441	0.27645		15.7441	446.836
15.7685	7.58112		15.7685	0.27661		15.7685	445.87
15.793	7.80251		15.793	0.28514		15.793	444.458
15.8174	7.65048		15.8174	0.28009		15.8174	444.477
15.8418	7.45446		15.8418	0.27338		15.8418	442.34
15.8662	7.653		15.8662	0.28112		15.8662	442.711
15.8906	7.4269		15.8906	0.2733		15.8906	440.897
15.915	7.26315		15.915	0.26768		15.915	440.898
15.9395	7.02131		15.9395	0.25923		15.9395	439.935
15.9639	7.53711		15.9639	0.27873		15.9639	438.843
15.9883	6.99768		15.9883	0.2592		15.9883	438.736
16.0127	7.07811		16.0127	0.26265		16.0127	436.714
16.0371	7.17064		16.0371	0.2665		16.0371	436.719
16.0615	7.9685		16.0615	0.29665		16.0615	435.412
16.0859	7.21225		16.0859	0.26893		16.0859	435.204
16.1104	6.67817		16.1104	0.2494		16.1104	433.785
16.1348	6.93637		16.1348	0.25948		16.1348	433.47
16.1592	6.95293		16.1592	0.26048		16.1592	432.686
16.1836	6.4637		16.1836	0.24255		16.1836	431.267
16.208	6.48489		16.208	0.24375		16.208	431.377
16.2324	6.5591		16.2324	0.24695		16.2324	429.249
16.2568	6.52865		16.2568	0.24617		16.2568	429.872
16.2812	6.74352		16.2812	0.25471		16.2812	427.689
16.3057	6.77966		16.3057	0.25646		16.3057	428.485
16.3301	6.58001		16.3301	0.24933		16.3301	426.261
16.3545	6.31054		16.3545	0.23949		16.3545	427.017
16.3789	6.73831		16.3789	0.25614		16.3789	424.741
16.4033	6.12998		16.4033	0.2334		16.4033	425.327
16.4277	5.93933		16.4277	0.2265		16.4277	423.086
16.4521	5.95256		16.4521	0.2274		16.4521	424.011
16.4766	5.99041		16.4766	0.22919		16.4766	421.458
16.501	5.77354		16.501	0.22127		16.501	422.381
16.5254	6.09798		16.5254	0.2341		16.5254	420.038
16.5498	5.70047		16.5498	0.21921		16.5498	420.471
16.5742	5.93665		16.5742	0.22866		16.5742	418.832
16.5986	5.79961		16.5986	0.22374		16.5986	418.186
16.623	6.16657		16.623	0.2383		16.623	417.699
16.6475	5.76865		16.6475	0.22331		16.6475	416.009
16.6719	5.91641		16.6719	0.22941		16.6719	416.566
16.6963	5.7582		16.6963	0.22364		16.6963	414.49
16.7207	5.451		16.7207	0.21204		16.7207	415.124
16.7451	5.552		16.7451	0.21636		16.7451	413.172
16.7695	5.31179		16.7695	0.20733		16.7695	413.356
16.7939	5.46129		16.7939	0.21353		16.7939	412.297
16.8184	5.66287		16.8184	0.2218		16.8184	411.327
16.8428	5.34807		16.8428	0.20982		16.8428	411.103
16.8672	5.4559		16.8672	0.2144		16.8672	409.228
16.8916	5.28509		16.8916	0.20807		16.8916	409.823
16.916	4.95103		16.916	0.19525		16.916	407.852
16.9404	5.00947		16.9404	0.19789		16.9404	408.186
16.9648	5.28334		16.9648	0.20905		16.9648	406.65
16.9893	5.36581		16.9893	0.21269		16.9893	406.276
17.0137	5.47077		17.0137	0.21723		17.0137	405.733
17.0381	5.37897		17.0381	0.21391		17.0381	404.441
17.0625	5.75745		17.0625	0.2293		17.0625	404.569
17.0869	6.02981		17.0869	0.24051		17.0869	403.085
17.1113	5.76101		17.1113	0.23012		17.1113	403.433
17.1357	6.14176		17.1357	0.24567		17.1357	402.01
17.1602	6.00441		17.1602	0.24054		17.1602	401.959
17.1846	6.16587		17.1846	0.2474		17.1846	401.236
17.209	6.09912		17.209	0.24506		17.209	400.054
17.2334	6.5283		17.2334	0.26271		17.2334	400.196
17.2578	6.38391		17.2578	0.25731		17.2578	398.515
17.2822	6.2415		17.2822	0.25192		17.2822	399.102
17.3066	6.78895		17.3066	0.27444		17.3066	397.58
17.3311	6.51532		17.3311	0.26379		17.3311	397.621
17.3555	6.86439		17.3555	0.27832		17.3555	396.78
17.3799	6.7485		17.3799	0.27407		17.3799	395.774
17.4043	7.32822		17.4043	0.29807		17.4043	395.744
17.4287	7.33192		17.4287	0.29867		17.4287	394.136
17.4531	7.375		17.4531	0.30089		17.4531	394.686
17.4775	7.00236		17.4775	0.28614		17.4775	392.992
17.502	7.63012		17.502	0.31227		17.502	393.393
17.5264	7.95168		17.5264	0.32592		17.5264	392.332
17.5508	7.58922		17.5508	0.31155		17.5508	391.667
17.5752	7.89756		17.5752	0.32472		17.5752	391.545
17.5996	8.09389		17.5996	0.33332		17.5996	389.935
17.624	8.51787		17.624	0.35134		17.624	390.487
17.6484	8.29186		17.6484	0.34258		17.6484	388.801
17.6729	8.35569		17.6729	0.34573		17.6729	389.11
17.6973	8.64587		17.6973	0.35828		17.6973	387.832
17.7217	8.44076		17.7217	0.35037		17.7217	387.576
17.7461	8.50494		17.7461	0.35363		17.7461	387.23
17.7705	8.70801		17.7705	0.36264		17.7705	385.853
17.7949	8.64704		17.7949	0.36065		17.7949	386.219
17.8193	9.01732		17.8193	0.37671		17.8193	384.532
17.8438	9.44522		17.8438	0.39522		17.8438	385.071
17.8682	9.53278		17.8682	0.39954		17.8682	383.639
17.8926	10.1883		17.8926	0.42768		17.8926	383.622
17.917	9.7818		17.917	0.41132		17.917	383.034
17.9414	10.2644		17.9414	0.43229		17.9414	382.014
17.9658	9.81136		17.9658	0.41389		17.9658	382.207
17.9902	10.0415		17.9902	0.42424		17.9902	380.516
18.0146	10.1434		18.0146	0.42923		18.0146	381.091
18.0391	10.7319		18.0391	0.45479		18.0391	379.661
18.0635	10.498		18.0635	0.44546		18.0635	379.823
18.0879	10.8115		18.0879	0.45935		18.0879	378.943
18.1123	11.0551		18.1123	0.47029		18.1123	378.391
18.1367	11.0575		18.1367	0.47103		18.1367	378.288
18.1611	11.1228		18.1611	0.47441		18.1611	376.729
18.1855	11.6868		18.1855	0.4991		18.1855	377.292
18.21	11.825		18.21	0.50563		18.21	375.65
18.2344	12.0127		18.2344	0.51432		18.2344	376.014
18.2588	12.5102		18.2588	0.53635		18.2588	374.939
18.2832	11.7388		18.2832	0.50389		18.2832	374.601
18.3076	11.876		18.3076	0.51044		18.3076	374.345
18.332	11.8467		18.332	0.50986		18.332	373.046
18.3564	11.8827		18.3564	0.51211		18.3564	373.591
18.3809	12.1439		18.3809	0.52403		18.3809	371.911
18.4053	12.7117		18.4053	0.54926		18.4053	372.416
18.4297	12.575		18.4297	0.54408		18.4297	371.193
18.4541	12.8639		18.4541	0.55728		18.4541	371.009
18.4785	13.2035		18.4785	0.57281		18.4785	370.58
18.5029	12.9741		18.5029	0.56361		18.5029	369.597
18.5273	12.9629		18.5273	0.56386		18.5273	369.847
18.5518	13.2752		18.5518	0.57819		18.5518	368.385
18.5762	13.5739		18.5762	0.59199		18.5762	368.879
18.6006	13.6688		18.6006	0.59697		18.6006	367.481
18.625	13.9779		18.625	0.61126		18.625	367.72
18.6494	13.5957		18.6494	0.59534		18.6494	366.998
18.6738	14.3187		18.6738	0.62792		18.6738	366.411
18.6982	14.2124		18.6982	0.62409		18.6982	366.386
18.7227	13.7062		18.7227	0.60266		18.7227	365.005
18.7471	14.6185		18.7471	0.64369		18.7471	365.51
18.7715	14.2895		18.7715	0.63005		18.7715	363.964
18.7959	14.3306		18.7959	0.63277		18.7959	364.582
18.8203	14.3151		18.8203	0.63295		18.8203	363.265
18.8447	14.3842		18.8447	0.63696		18.8447	363.426
18.8691	14.7469		18.8691	0.65388		18.8691	362.659
18.8936	14.9046		18.8936	0.66183		18.8936	362.114
18.918	15.0704		18.918	0.67016		18.918	362.006
18.9424	15.4278		18.9424	0.687		18.9424	360.891
18.9668	15.3956		18.9668	0.68658		18.9668	361.377
18.9912	15.2873		18.9912	0.68278		18.9912	359.939
19.0156	15.2901		19.0156	0.68385		19.0156	360.565
19.04	15.8013		19.04	0.70759		19.04	358.977
19.0645	15.4524		19.0645	0.69289		19.0645	359.786
19.0889	15.2899		19.0889	0.68646		19.0889	358.19
19.1133	15.7825		19.1133	0.7095		19.1133	359.116
19.1377	15.3622		19.1377	0.69143		19.1377	357.284
19.1621	15.3534		19.1621	0.69195		19.1621	358.469
19.1865	15.3595		19.1865	0.69319		19.1865	356.496
19.2109	15.8043		19.2109	0.71422		19.2109	357.782
19.2354	15.962		19.2354	0.72224		19.2354	355.883
19.2598	16.1175		19.2598	0.73025		19.2598	356.958
19.2842	15.7519		19.2842	0.71464		19.2842	355.375
19.3086	15.9462		19.3086	0.72441		19.3086	355.822
19.333	15.8161		19.333	0.71945		19.333	355.025
19.3574	15.4912		19.3574	0.70559		19.3574	354.669
19.3818	15.5333		19.3818	0.70856		19.3818	354.687
19.4062	16.0753		19.4062	0.73431		19.4062	353.656
19.4307	15.6104		19.4307	0.71403		19.4307	354.201
19.4551	15.505		19.4551	0.71011		19.4551	352.91
19.4795	15.6951		19.4795	0.7199		19.4795	353.412
19.5039	15.517		19.5039	0.7127		19.5039	352.448
19.5283	16.0501		19.5283	0.73821		19.5283	352.326
19.5527	15.529		19.5527	0.71522		19.5527	352.065
19.5771	15.8267		19.5771	0.73005		19.5771	351.295
19.6016	16.3214		19.6016	0.75388		19.6016	351.589
19.626	15.2936		19.626	0.70742		19.626	350.532
19.6504	15.3939		19.6504	0.71307		19.6504	350.926
19.6748	15.7739		19.6748	0.73177		19.6748	349.949
19.6992	15.0818		19.6992	0.70063		19.6992	349.985
19.7236	14.9048		19.7236	0.69344		19.7236	349.653
19.748	15.129		19.748	0.70487		19.748	349.039
19.7725	14.8633		19.7725	0.69354		19.7725	349.216
19.7969	15.1509		19.7969	0.70793		19.7969	348.212
19.8213	15.0786		19.8213	0.7056		19.8213	348.67
19.8457	14.8107		19.8457	0.69406		19.8457	347.545
19.8701	15.3629		19.8701	0.72102		19.8701	347.75
19.8945	14.7791		19.8945	0.69459		19.8945	347.195
19.9189	14.4496		19.9189	0.68008		19.9189	346.753
19.9434	14.6568		19.9434	0.6909		19.9434	346.901
19.9678	14.3021		19.9678	0.67514		19.9678	345.959
19.9922	14.2886		19.9922	0.67549		19.9922	346.205
20.0166	14.3391		20.0166	0.67893		20.0166	345.272
20.041	14.6286		20.041	0.69364		20.041	345.527
20.0654	14.2344		20.0654	0.67591		20.0654	344.757
20.0898	14.5915		20.0898	0.6938		20.0898	344.54
20.1143	14.1505		20.1143	0.67385		20.1143	344.348
20.1387	14.1336		20.1387	0.67396		20.1387	343.584
20.1631	14.1902		20.1631	0.67763		20.1631	343.945
20.1875	13.9785		20.1875	0.66847		20.1875	342.894
20.2119	14.1416		20.2119	0.67719		20.2119	343.245
20.2363	14.0386		20.2363	0.6732		20.2363	342.315
20.2607	14.0005		20.2607	0.67237		20.2607	342.384
20.2852	13.7802		20.2852	0.66268		20.2852	341.899
20.3096	13.8028		20.3096	0.66471		20.3096	341.29
20.334	14.4411		20.334	0.69643		20.334	341.576
20.3584	13.6591		20.3584	0.65969		20.3584	340.488
20.3828	13.3511		20.3828	0.64572		20.3828	340.798
20.4072	13.4434		20.4072	0.65113		20.4072	340.038
20.4316	13.4868		20.4316	0.65409		20.4316	340.02
20.4561	13.2591		20.4561	0.64397		20.4561	339.529
20.4805	13.1593		20.4805	0.64		20.4805	339.183
20.5049	13.6539		20.5049	0.66504		20.5049	339.106
20.5293	13.4848		20.5293	0.65777		20.5293	338.301
20.5537	13.3326		20.5537	0.65122		20.5537	338.49
20.5781	13.3839		20.5781	0.65466		20.5781	337.621
20.6025	13.3683		20.6025	0.6548		20.6025	337.748
20.627	13.0087		20.627	0.63807		20.627	337.248
20.6514	12.6241		20.6514	0.62004		20.6514	336.928
20.6758	12.7096		20.6758	0.62513		20.6758	336.683
20.7002	12.6095		20.7002	0.62108		20.7002	335.989
20.7246	12.3658		20.7246	0.60991		20.7246	336.164
20.749	12.3851		20.749	0.61172		20.749	335.311
20.7734	12.3677		20.7734	0.61168		20.7734	335.402
20.7979	12.2993		20.7979	0.60917		20.7979	334.821
20.8223	12.1988		20.8223	0.60505		20.8223	334.687
20.8467	12.1425		20.8467	0.60311		20.8467	334.249
20.8711	12.0075		20.8711	0.5972		20.8711	333.693
20.8955	11.836		20.8955	0.58948		20.8955	333.767
20.9199	11.9919		20.9199	0.59804		20.9199	332.966
20.9443	12.092		20.9443	0.6039		20.9443	333.007
20.9688	11.788		20.9688	0.58951		20.9688	332.325
20.9932	11.5672		20.9932	0.57928		20.9932	332.211
21.0176	11.5708		21.0176	0.58026		21.0176	331.904
21.042	11.4994		21.042	0.57752		21.042	331.456
21.0664	11.5097		21.0664	0.57884		21.0664	331.351
21.0908	11.3392		21.0908	0.57103		21.0908	330.646
21.1152	11.1117		21.1152	0.56044		21.1152	330.667
21.1396	11.0031		21.1396	0.5557		21.1396	329.916
21.1641	10.9284		21.1641	0.5527		21.1641	329.98
21.1885	10.8504		21.1885	0.54958		21.1885	329.355
21.2129	10.956		21.2129	0.55568		21.2129	329.091
21.2373	11.0151		21.2373	0.55941		21.2373	328.92
21.2617	11.1332		21.2617	0.56625		21.2617	328.316
21.2861	11.2258		21.2861	0.57176		21.2861	328.257
21.3105	11.059		21.3105	0.56402		21.3105	327.542
21.335	11.2674		21.335	0.57541		21.335	327.541
21.3594	10.7444		21.3594	0.54949		21.3594	326.922
21.3838	11.0731		21.3838	0.5671		21.3838	326.836
21.4082	10.4244		21.4082	0.53462		21.4082	326.36
21.4326	10.5087		21.4326	0.53963		21.4326	325.966
21.457	10.1404		21.457	0.52145		21.457	325.792
21.4814	10.6732		21.4814	0.54964		21.4814	325.147
21.5059	10.9129		21.5059	0.56272		21.5059	325.188
21.5303	10.1914		21.5303	0.52622		21.5303	324.437
21.5547	9.87181		21.5547	0.51038		21.5547	324.5
21.5791	9.79898		21.5791	0.50732		21.5791	323.804
21.6035	9.75817		21.6035	0.50594		21.6035	323.778
21.6279	9.47592		21.6279	0.49196		21.6279	323.165
21.6523	9.31436		21.6523	0.48418		21.6523	322.986
21.6768	9.59704		21.6768	0.49958		21.6768	322.397
21.7012	10.0409		21.7012	0.52337		21.7012	322.326
21.7256	9.59796		21.7256	0.50093		21.7256	321.659
21.75	9.68121		21.75	0.50603		21.75	321.618
21.7744	9.47187		21.7744	0.49567		21.7744	320.948
21.7988	9.52029		21.7988	0.49891		21.7988	320.911
21.8232	9.1718		21.8232	0.48127		21.8232	320.268
21.8477	8.94291		21.8477	0.46986		21.8477	320.021
21.8721	9.33342		21.8721	0.49102		21.8721	319.695
21.8965	9.41646		21.8965	0.49605		21.8965	319.217
21.9209	9.07834		21.9209	0.47885		21.9209	319.058
21.9453	8.76196		21.9453	0.46273		21.9453	318.446
21.9697	8.66664		21.9697	0.4583		21.9697	318.303
21.9941	8.39662		21.9941	0.44459		21.9941	317.705
22.0186	8.446		22.0186	0.44782		22.0186	317.664
22.043	7.95682		22.043	0.42241		22.043	317.075
22.0674	7.94318		22.0674	0.42226		22.0674	316.856
22.0918	8.05367		22.0918	0.42871		22.0918	316.458
22.1162	8.33796		22.1162	0.44445		22.1162	316.029
22.1406	7.60657		22.1406	0.406		22.1406	315.758
22.165	7.46694		22.165	0.39905		22.165	315.312
22.1895	7.37447		22.1895	0.39462		22.1895	315.079
22.2139	7.14304		22.2139	0.38275		22.2139	314.587
22.2383	6.95934		22.2383	0.37339		22.2383	314.253
22.2627	6.95012		22.2627	0.3734		22.2627	313.94
22.2871	6.57719		22.2871	0.35381		22.2871	313.528
22.3115	6.42978		22.3115	0.34631		22.3115	313.23
22.3359	6.37827		22.3359	0.34399		22.3359	312.665
22.3604	6.26342		22.3604	0.33823		22.3604	312.576
22.3848	5.95602		22.3848	0.32203		22.3848	311.951
22.4092	6.2533		22.4092	0.33852		22.4092	311.72
22.4336	6.32057		22.4336	0.34262		22.4336	311.348
22.458	5.59221		22.458	0.30351		22.458	311
22.4824	5.34893		22.4824	0.29064		22.4824	310.702
22.5068	5.08743		22.5068	0.2768		22.5068	310.272
22.5312	4.7359		22.5312	0.25799		22.5312	310.026
22.5557	4.56819		22.5557	0.24915		22.5557	309.443
22.5801	4.34625		22.5801	0.23732		22.5801	309.227
22.6045	4.20204		22.6045	0.22974		22.6045	308.781
22.6289	3.80879		22.6289	0.2085		22.6289	308.545
22.6533	3.9137		22.6533	0.2145		22.6533	308.217
22.6777	3.73474		22.6777	0.20493		22.6777	307.753
22.7021	3.46742		22.7021	0.19048		22.7021	307.503
22.7266	3.46738		22.7266	0.19072		22.7266	307.008
22.751	3.66435		22.751	0.20181		22.751	306.716
22.7754	3.8645		22.7754	0.2131		22.7754	306.348
22.7998	3.11113		22.7998	0.17175		22.7998	306.051
22.8242	3.22954		22.8242	0.17852		22.8242	305.673
22.8486	3.17758		22.8486	0.17583		22.8486	305.283
22.873	3.192		22.873	0.17686		22.873	305.066
22.8975	3.30997		22.8975	0.1836		22.8975	304.587
22.9219	3.34836		22.9219	0.18596		22.9219	304.344
22.9463	3.25744		22.9463	0.18113		22.9463	303.891
22.9707	3.54595		22.9707	0.1974		22.9707	303.598
22.9951	3.9167		22.9951	0.2183		22.9951	303.219
23.0195	3.55182		23.0195	0.19821		23.0195	302.806
23.0439	3.5775		23.0439	0.19988		23.0439	302.511
23.0684	3.78065		23.0684	0.21152		23.0684	302.086
23.0928	3.58478		23.0928	0.20081		23.0928	301.865
23.1172	3.75519		23.1172	0.21066		23.1172	301.353
23.1416	3.61682		23.1416	0.20312		23.1416	301.059
23.166	3.51525		23.166	0.1977		23.166	300.653
23.1904	3.66799		23.1904	0.20654		23.1904	300.307
23.2148	3.75758		23.2148	0.21187		23.2148	299.975
23.2393	3.79966		23.2393	0.2145		23.2393	299.563
23.2637	4.02775		23.2637	0.22768		23.2637	299.262
23.2881	3.8443		23.2881	0.2176		23.2881	298.84
23.3125	3.78383		23.3125	0.21448		23.3125	298.507
23.3369	4.71761		23.3369	0.26774		23.3369	298.156
23.3613	4.30985		23.3613	0.2449		23.3613	297.864
23.3857	4.09343		23.3857	0.23291		23.3857	297.438
23.4102	4.19173		23.4102	0.23881		23.4102	297.11
23.4346	4.24021		23.4346	0.24188		23.4346	296.819
23.459	3.93169		23.459	0.22455		23.459	296.402
23.4834	3.81992		23.4834	0.21847		23.4834	296.118
23.5078	4.55233		23.5078	0.26067		23.5078	295.791
23.5322	3.97501		23.5322	0.22789		23.5322	295.44
23.5566	4.25857		23.5566	0.24445		23.5566	295.07
23.5811	3.92136		23.5811	0.22539		23.5811	294.673
23.6055	4.09527		23.6055	0.2357		23.6055	294.406
23.6299	4.13355		23.6299	0.23822		23.6299	294.049
23.6543	4.18759		23.6543	0.24161		23.6543	293.714
23.6787	4.04707		23.6787	0.23381		23.6787	293.405
23.7031	3.75161		23.7031	0.21702		23.7031	293.041
23.7275	3.85788		23.7275	0.22345		23.7275	292.719
23.752	4.47877		23.752	0.25974		23.752	292.347
23.7764	3.69226		23.7764	0.2144		23.7764	292.103
23.8008	3.85809		23.8008	0.2243		23.8008	291.697
23.8252	4.10783		23.8252	0.23911		23.8252	291.425
23.8496	3.88742		23.8496	0.22657		23.8496	291.069
23.874	3.98625		23.874	0.23261		23.874	290.772
23.8984	3.8495		23.8984	0.2249		23.8984	290.449
23.9229	4.13968		23.9229	0.24218		23.9229	290.085
23.9473	3.85897		23.9473	0.22602		23.9473	289.811
23.9717	3.89845		23.9717	0.22864		23.9717	289.455
23.9961	3.61663		23.9961	0.21236		23.9961	289.216
24.0205	3.88916		24.0205	0.22861		24.0205	288.781
24.0449	4.10021		24.0449	0.24134		24.0449	288.556
24.0693	3.79281		24.0693	0.22353		24.0693	288.227
24.0938	3.73111		24.0938	0.22018		24.0938	287.932
24.1182	3.78111		24.1182	0.22343		24.1182	287.643
24.1426	3.67945		24.1426	0.21768		24.1426	287.265
24.167	3.72399		24.167	0.22061		24.167	287.001
24.1914	4.10894		24.1914	0.24374		24.1914	286.648
24.2158	3.85211		24.2158	0.22878		24.2158	286.363
24.2402	3.70642		24.2402	0.22042		24.2402	286.073
24.2646	3.99247		24.2646	0.23775		24.2646	285.644
24.2891	3.72933		24.2891	0.22234		24.2891	285.494
24.3135	3.54547		24.3135	0.21163		24.3135	285.179
24.3379	3.59927		24.3379	0.21512		24.3379	284.826
24.3623	3.59403		24.3623	0.21508		24.3623	284.593
24.3867	3.82111		24.3867	0.22896		24.3867	284.3
24.4111	3.95052		24.4111	0.237		24.4111	283.987
24.4355	3.67603		24.4355	0.22078		24.4355	283.671
24.46	3.78871		24.46	0.22787		24.46	283.368
24.4844	3.54662		24.4844	0.21359		24.4844	283.051
24.5088	3.47738		24.5088	0.20965		24.5088	282.81
24.5332	3.81247		24.5332	0.23018		24.5332	282.492
24.5576	3.35049		24.5576	0.20253		24.5576	282.212
24.582	3.59627		24.582	0.21766		24.582	281.932
24.6064	3.275		24.6064	0.19845		24.6064	281.606
24.6309	3.42566		24.6309	0.20783		24.6309	281.399
24.6553	3.63965		24.6553	0.22111		24.6553	281.023
24.6797	3.46846		24.6797	0.21097		24.6797	280.753
24.7041	3.34961		24.7041	0.20399		24.7041	280.495
24.7285	3.72808		24.7285	0.2273		24.7285	280.221
24.7529	3.34335		24.7529	0.20412		24.7529	279.897
24.7773	3.84021		24.7773	0.23474		24.7773	279.644
24.8018	3.63534		24.8018	0.22249		24.8018	279.368
24.8262	3.62934		24.8262	0.22241		24.8262	279.04
24.8506	3.35279		24.8506	0.20573		24.8506	278.748
24.875	3.21526		24.875	0.19749		24.875	278.521
24.8994	3.44072		24.8994	0.21159		24.8994	278.276
24.9238	3.29247		24.9238	0.20277		24.9238	277.944
24.9482	3.31137		24.9482	0.20417		24.9482	277.689
24.9727	3.42493		24.9727	0.21141		24.9727	277.384
24.9971	3.6261		24.9971	0.22407		24.9971	277.153
25.0215	3.64194		25.0215	0.22506		25.0215	276.865
25.0459	3.57463		25.0459	0.22005		25.0459	276.515
25.0703	3.55391		25.0703	0.21906		25.0703	276.269
25.0947	3.52112		25.0947	0.21731		25.0947	275.923
25.1191	3.55308		25.1191	0.21953		25.1191	275.641
25.1436	3.343		25.1436	0.20682		25.1436	275.331
25.168	3.40478		25.168	0.21091		25.168	275.047
25.1924	3.21406		25.1924	0.19935		25.1924	274.731
25.2168	3.31152		25.2168	0.20564		25.2168	274.38
25.2412	3.41049		25.2412	0.21208		25.2412	274.138
25.2656	3.60298		25.2656	0.2243		25.2656	273.92
25.29	3.83225		25.29	0.23887		25.29	273.534
25.3145	3.25011		25.3145	0.20284		25.3145	273.284
25.3389	3.39763		25.3389	0.21233		25.3389	272.912
25.3633	3.46946		25.3633	0.21707		25.3633	272.673
25.3877	3.70096		25.3877	0.23184		25.3877	272.363
25.4121	3.601		25.4121	0.22585		25.4121	272.095
25.4365	3.59836		25.4365	0.22598		25.4365	271.842
25.4609	3.4612		25.4609	0.21765		25.4609	271.47
25.4854	3.43388		25.4854	0.2162		25.4854	271.261
25.5098	3.41474		25.5098	0.21529		25.5098	270.91
25.5342	3.66265		25.5342	0.23116		25.5342	270.628
25.5586	3.78485		25.5586	0.23915		25.5586	270.338
25.583	3.66791		25.583	0.23203		25.583	270.09
25.6074	3.44172		25.6074	0.218		25.6074	269.731
25.6318	3.43216		25.6318	0.21767		25.6318	269.424
25.6562	3.51894		25.6562	0.22345		25.6562	269.172
25.6807	3.44854		25.6807	0.21927		25.6807	268.899
25.7051	3.85449		25.7051	0.2454		25.7051	268.663
25.7295	4.0315		25.7295	0.25698		25.7295	268.374
25.7539	3.1948		25.7539	0.20388		25.7539	268.033
25.7783	3.82167		25.7783	0.24418		25.7783	267.759
25.8027	3.53313		25.8027	0.22603		25.8027	267.466
25.8271	3.36822		25.8271	0.21573		25.8271	267.187
25.8516	3.66006		25.8516	0.23471		25.8516	266.924
25.876	3.56227		25.876	0.22874		25.876	266.619
25.9004	3.48732		25.9004	0.22421		25.9004	266.323
25.9248	3.45016		25.9248	0.22211		25.9248	266.06
25.9492	3.42627		25.9492	0.22086		25.9492	265.813
25.9736	3.58534		25.9736	0.23138		25.9736	265.517
25.998	3.48128		25.998	0.22491		25.998	265.24
26.0225	3.55551		26.0225	0.23001		26.0225	264.972
26.0469	3.25196		26.0469	0.21062		26.0469	264.642
26.0713	3.58361		26.0713	0.23237		26.0713	264.391
26.0957	3.68762		26.0957	0.23943		26.0957	264.122
26.1201	3.59275		26.1201	0.23356		26.1201	263.884
26.1445	3.79975		26.1445	0.24733		26.1445	263.521
26.1689	3.52269		26.1689	0.22959		26.1689	263.264
26.1934	3.5162		26.1934	0.22943		26.1934	263.03
26.2178	3.60354		26.2178	0.23539		26.2178	262.736
26.2422	3.58621		26.2422	0.23456		26.2422	262.455
26.2666	3.44321		26.2666	0.22548		26.2666	262.153
26.291	3.49298		26.291	0.22902		26.291	261.887
26.3154	3.57444		26.3154	0.23467		26.3154	261.6
26.3398	3.59175		26.3398	0.23611		26.3398	261.345
26.3643	3.8597		26.3643	0.25402		26.3643	261.087
26.3887	3.57852		26.3887	0.23581		26.3887	260.818
26.4131	3.71275		26.4131	0.24494		26.4131	260.462
26.4375	3.63786		26.4375	0.2403		26.4375	260.252
26.4619	3.81372		26.4619	0.25222		26.4619	259.933
26.4863	3.90104		26.4863	0.25832		26.4863	259.708
26.5107	3.93309		26.5107	0.26076		26.5107	259.363
26.5352	3.84375		26.5352	0.25515		26.5352	259.187
26.5596	3.84041		26.5596	0.25524		26.5596	258.925
26.584	3.70153		26.584	0.24632		26.584	258.642
26.6084	3.90036		26.6084	0.25988		26.6084	258.365
26.6328	3.91362		26.6328	0.26106		26.6328	258.088
26.6572	4.25151		26.6572	0.28395		26.6572	257.834
26.6816	4.00779		26.6816	0.26798		26.6816	257.579
26.7061	4.06241		26.7061	0.27196		26.7061	257.283
26.7305	4.42454		26.7305	0.29657		26.7305	257.018
26.7549	4.26977		26.7549	0.28656		26.7549	256.756
26.7793	4.27589		26.7793	0.28731		26.7793	256.504
26.8037	4.1923		26.8037	0.28201		26.8037	256.212
26.8281	4.57315		26.8281	0.30801		26.8281	255.975
26.8525	4.54628		26.8525	0.30657		26.8525	255.715
26.877	4.25204		26.877	0.2871		26.877	255.42
26.9014	4.49602		26.9014	0.30395		26.9014	255.125
26.9258	4.35623		26.9258	0.29484		26.9258	254.916
26.9502	4.68379		26.9502	0.31742		26.9502	254.66
26.9746	4.60228		26.9746	0.31227		26.9746	254.406
26.999	4.84817		26.999	0.32937		26.999	254.137
27.0234	4.80132		27.0234	0.32659		27.0234	253.843
27.0479	4.77667		27.0479	0.32532		27.0479	253.599
27.0723	4.68729		27.0723	0.3196		27.0723	253.202
27.0967	4.82196		27.0967	0.32919		27.0967	252.974
27.1211	4.87824		27.1211	0.33344		27.1211	252.716
27.1455	4.94871		27.1455	0.33866		27.1455	252.408
27.1699	4.9323		27.1699	0.33797		27.1699	252.084
27.1943	5.16054		27.1943	0.35402		27.1943	251.766
27.2188	5.0482		27.2188	0.34675		27.2188	251.581
27.2432	5.30563		27.2432	0.36484		27.2432	251.247
27.2676	5.26483		27.2676	0.36248		27.2676	250.996
27.292	5.38452		27.292	0.37119		27.292	250.734
27.3164	5.52516		27.3164	0.38137		27.3164	250.397
27.3408	5.74418		27.3408	0.39687		27.3408	250.148
27.3652	5.39865		27.3652	0.37347		27.3652	249.855
27.3896	5.70817		27.3896	0.39536		27.3896	249.579
27.4141	5.60014		27.4141	0.38835		27.4141	249.299
27.4385	5.85481		27.4385	0.40645		27.4385	248.989
27.4629	5.92827		27.4629	0.41203		27.4629	248.739
27.4873	6.23541		27.4873	0.43395		27.4873	248.489
27.5117	6.27644		27.5117	0.43733		27.5117	248.201
27.5361	6.19335		27.5361	0.43205		27.5361	247.889
27.5605	6.05162		27.5605	0.42271		27.5605	247.663
27.585	6.14608		27.585	0.42976		27.585	247.361
27.6094	6.26873		27.6094	0.4389		27.6094	247.093
27.6338	6.32396		27.6338	0.44329		27.6338	246.845
27.6582	6.23851		27.6582	0.43783		27.6582	246.602
27.6826	6.69912		27.6826	0.47075		27.6826	246.315
27.707	6.92705		27.707	0.48736		27.707	246.065
27.7314	6.69392		27.7314	0.47151		27.7314	245.739
27.7559	6.95716		27.7559	0.49062		27.7559	245.496
27.7803	6.59042		27.7803	0.46525		27.7803	245.244
27.8047	7.33589		27.8047	0.51847		27.8047	244.998
27.8291	7.09352		27.8291	0.50195		27.8291	244.703
27.8535	7.19204		27.8535	0.50953		27.8535	244.444
27.8779	7.32676		27.8779	0.51973		27.8779	244.189
27.9023	7.2021		27.9023	0.5115		27.9023	243.908
27.9268	7.49359		27.9268	0.53286		27.9268	243.644
27.9512	7.77203		27.9512	0.55331		27.9512	243.424
27.9756	7.77076		27.9756	0.55386		27.9756	243.131
28	7.64082		28	0.54525		28	242.862
28.0244	7.63541		28.0244	0.54551		28.0244	242.651
28.0488	7.78292		28.0488	0.55672		28.0488	242.363
28.0732	7.81212		28.0732	0.55948		28.0732	242.092
28.0977	8.1546		28.0977	0.5847		28.0977	241.853
28.1221	8.14002		28.1221	0.58436		28.1221	241.591
28.1465	8.33877		28.1465	0.59926		28.1465	241.346
28.1709	8.42693		28.1709	0.60633		28.1709	241.062
28.1953	8.36231		28.1953	0.60233		28.1953	240.873
28.2197	8.36952		28.2197	0.60358		28.2197	240.618
28.2441	8.6579		28.2441	0.62509		28.2441	240.38
28.2686	8.61553		28.2686	0.62274		28.2686	240.08
28.293	8.90815		28.293	0.64462		28.293	239.853
28.3174	9.02688		28.3174	0.65398		28.3174	239.582
28.3418	9.67217		28.3418	0.70152		28.3418	239.313
28.3662	9.51961		28.3662	0.69124		28.3662	239.124
28.3906	9.50797		28.3906	0.6912		28.3906	238.815
28.415	10.3679		28.415	0.75459		28.415	238.589
28.4395	10.2088		28.4395	0.74383		28.4395	238.362
28.4639	9.96051		28.4639	0.7266		28.4639	238.088
28.4883	10.3067		28.4883	0.75275		28.4883	237.874
28.5127	9.94882		28.5127	0.72739		28.5127	237.663
28.5371	10.1683		28.5371	0.74424		28.5371	237.386
28.5615	10.3048		28.5615	0.75514		28.5615	237.151
28.5859	10.6837		28.5859	0.78375		28.5859	236.894
28.6104	10.2537		28.6104	0.7531		28.6104	236.668
28.6348	11.0439		28.6348	0.81202		28.6348	236.396
28.6592	11.152		28.6592	0.82093		28.6592	236.175
28.6836	11.0127		28.6836	0.81157		28.6836	235.964
28.708	11.587		28.708	0.85486		28.708	235.718
28.7324	11.7068		28.7324	0.86468		28.7324	235.494
28.7568	11.704		28.7568	0.8655		28.7568	235.277
28.7812	12.2157		28.7812	0.90434		28.7812	234.984
28.8057	12.6904		28.8057	0.94053		28.8057	234.792
28.8301	12.3602		28.8301	0.91717		28.8301	234.541
28.8545	11.983		28.8545	0.89008		28.8545	234.32
28.8789	12.1435		28.8789	0.90304		28.8789	234.09
28.9033	12.4593		28.9033	0.92768		28.9033	233.88
28.9277	12.8316		28.9277	0.95638		28.9277	233.639
28.9521	12.4459		28.9521	0.92867		28.9521	233.398
28.9766	12.5754		28.9766	0.93947		28.9766	233.203
29.001	13.1289		29.001	0.98186		29.001	232.903
29.0254	13.7391		29.0254	1.02865		29.0254	232.683
29.0498	13.6491		29.0498	1.02308		29.0498	232.419
29.0742	13.7671		29.0742	1.03313		29.0742	232.175
29.0986	13.2953		29.0986	0.99885		29.0986	231.915
29.123	13.6824		29.123	1.0291		29.123	231.595
29.1475	13.3288		29.1475	1.00367		29.1475	231.397
29.1719	13.2874		29.1719	1.00168		29.1719	231.171
29.1963	13.7309		29.1963	1.03621		29.1963	230.89
29.2207	13.6526		29.2207	1.03146		29.2207	230.663
29.2451	13.1585		29.2451	0.99531		29.2451	230.424
29.2695	13.8347		29.2695	1.04766		29.2695	230.16
29.2939	13.4091		29.2939	1.01654		29.2939	229.917
29.3184	13.9029		29.3184	1.05528		29.3184	229.636
29.3428	13.4767		29.3428	1.02406		29.3428	229.4
29.3672	13.909		29.3672	1.05805		29.3672	229.155
29.3916	13.9071		29.3916	1.0591		29.3916	228.94
29.416	14.2501		29.416	1.08647		29.416	228.688
29.4404	14.5995		29.4404	1.11442		29.4404	228.419
29.4648	14.7165		29.4648	1.12446		29.4648	228.19
29.4893	14.687		29.4893	1.12352		29.4893	227.969
29.5137	15.1963		29.5137	1.16398		29.5137	227.74
29.5381	15.044		29.5381	1.15392		29.5381	227.477
29.5625	15.6462		29.5625	1.20152		29.5625	227.21
29.5869	15.4383		29.5869	1.18687		29.5869	226.986
29.6113	16.0752		29.6113	1.23728		29.6113	226.769
29.6357	16.0738		29.6357	1.23864		29.6357	226.545
29.6602	15.3189		29.6602	1.18175		29.6602	226.304
29.6846	15.6656		29.6846	1.21003		29.6846	226.103
29.709	16.641		29.709	1.28675		29.709	225.847
29.7334	16.7092		29.7334	1.2935		29.7334	225.605
29.7578	18.0844		29.7578	1.40152		29.7578	225.359
29.7822	18.1031		29.7822	1.4047		29.7822	225.133
29.8066	17.4765		29.8066	1.35752		29.8066	224.902
29.8311	17.3375		29.8311	1.34833		29.8311	224.679
29.8555	17.8994		29.8555	1.39364		29.8555	224.452
29.8799	18.1405		29.8799	1.41405		29.8799	224.224
29.9043	18.4815		29.9043	1.44241		29.9043	224.02
29.9287	19.6489		29.9287	1.53536		29.9287	223.778
29.9531	21.3493		29.9531	1.67019		29.9531	223.506
29.9775	21.1597		29.9775	1.6573		29.9775	223.343
							223.106
							222.862
							222.655
							222.434
							222.215
							221.963
							221.744
							221.537
							221.355
							221.119
							220.876
							220.668
							220.408
							220.237
							220.008
							219.815
							219.581
							219.394
							219.213
							218.978
							218.795
							218.555
							218.364
							218.121
							217.952
							217.709
							217.515
							217.31
							217.104
							216.875
							216.689
							216.49
							216.311
							216.071
							215.892
							215.711
							215.465
							215.294
							215.085
							214.866
							214.672
							214.482
							214.274
							214.03
							213.8
							213.615
							213.379
							213.196
							212.928
							212.709
							212.526
							212.327
							212.085
							211.886
							211.704
							211.484
							211.261
							211.023
							210.837
							210.638
							210.447
							210.215
							210.022
							209.805
							209.601
							209.382
							209.207
							209.005
							208.821
							208.58
							208.392
							208.221
							207.977
							207.811
							207.593
							207.398
							207.229
							207.01
							206.814
							206.63
							206.413
							206.194
							206.047
							205.83
							205.652
							205.451
							205.238
							205.067
							204.883
							204.699
							204.493
							204.309
							204.115
							203.928
							203.722
							203.526
							203.359
							203.177
							202.965
							202.809
							202.608
							202.44
							202.252
							202.062
							201.89
							201.698
							201.508
							201.316
							201.162
							200.974
							200.779
							200.593
							200.445
							200.252
							200.096
							199.905
							199.73
							199.504
							199.377
							199.201
							199.023
							198.826
							198.66
							198.481
							198.282
							198.113
							197.923
							197.771
							197.562
							197.398
							197.189
							197.015
							196.836
							196.657
							196.486
							196.314
							196.115
							195.942
							195.769
							195.574
							195.433
							195.243
							195.064
							194.867
							194.71
							194.554
							194.348
							194.161
							193.997
							193.842
							193.685
							193.493
							193.285
							193.116
							192.953
							192.798
							192.601
							192.441
							192.27
							192.102
							191.94
							191.786
							191.582
							191.415
							191.268
							191.094
							190.904
							190.727
							190.568
							190.416
							190.217
							190.071
							189.916
							189.741
							189.564
							189.406
							189.225
							189.073
							188.901
							188.737
							188.553
							188.391
							188.235
							188.062
							187.901
							187.729
							187.574
							187.409
							187.252
							187.068
							186.906
							186.74
							186.581
							186.425
							186.246
							186.087
							185.924
							185.765
							185.576
							185.446
							185.281
							185.115
							184.95
							184.8
							184.623
							184.464
							184.303
							184.165
							183.996
							183.859
							183.694
							183.546
							183.413
							183.257
							183.084
							182.945
							182.796
							182.643
							182.492
							182.336
							182.176
							182.049
							181.888
							181.736
							181.58
							181.442
							181.268
							181.132
							180.983
							180.825
							180.682
							180.517
							180.392
							180.225
							180.072
							179.928
							179.767
							179.613
							179.454
							179.307
							179.152
							179.013
							178.841
							178.711
							178.546
							178.412
							178.261
							178.109
							177.933
							177.813
							177.644
							177.504
							177.338
							177.208
							177.024
							176.893
							176.732
							176.586
							176.452
							176.28
							176.143
							175.998
							175.82
							175.684
							175.53
							175.39
							175.223
							175.094
							174.93
							174.76
							174.615
							174.469
							174.308
							174.167
							174.023
							173.86
							173.711
							173.561
							173.403
							173.268
							173.116
							172.951
							172.812
							172.631
							172.499
							172.348
							172.204
							172.066
							171.963
							171.817
							171.708
							171.579
							171.461
							171.328
							171.184
							171.053
							170.942
							170.806
							170.68
							170.564
							170.454
							170.301
							170.18
							170.067
							169.935
							169.784
							169.685
							169.546
							169.405
							169.287
							169.164
							169.035
							168.914
							168.782
							168.668
							168.537
							168.376
							168.287
							168.155
							168.036
							167.886
							167.763
							167.639
							167.511
							167.394
							167.265
							167.144
							166.989
							166.883
							166.735
							166.616
							166.498
							166.364
							166.232
							166.104
							165.981
							165.855
							165.737
							165.571
							165.475
							165.346
							165.199
							165.074
							164.958
							164.823
							164.683
							164.546
							164.437
							164.305
							164.172
							164.059
							163.919
							163.79
							163.657
							163.53
							163.385
							163.274
							163.126
							162.988
							162.88
							162.74
							162.604
							162.482
							162.359
							162.206
							162.083
							161.946
							161.816
							161.712
							161.592
							161.489
							161.394
							161.277
							161.185
							161.075
							160.969
							160.862
							160.771
							160.659
							160.557
							160.45
							160.327
							160.23
							160.114
							160.021
							159.913
							159.813
							159.679
							159.577
							159.488
							159.374
							159.266
							159.145
							159.052
							158.948
							158.824
							158.705
							158.601
							158.51
							158.377
							158.266
							158.155
							158.037
							157.937
							157.821
							157.695
							157.597
							157.487
							157.358
							157.266
							157.138
							157.04
							156.907
							156.799
							156.675
							156.581
							156.451
							156.34
							156.185
							156.113
							155.99
							155.872
							155.744
							155.63
							155.523
							155.416
							155.266
							155.157
							155.049
							154.936
							154.814
							154.686
							154.575
							154.465
							154.325
							154.217
							154.109
							153.973
							153.853
							153.726
							153.618
							153.486
							153.391
							153.252
							153.142
							153.012
							152.897
							152.758
							152.634
							152.532
							152.404
							152.295
							152.195
							152.103
							152.011
							151.872
							151.775
							151.665
							151.564
							151.441
							151.343
							151.25
							151.136
							151.018
							150.93
							150.8
							150.706
							150.589
							150.488
							150.39
							150.27
							150.171
							150.05
							149.955
							149.84
							149.73
							149.615
							149.513
							149.406
							149.301
							149.185
							149.066
							148.973
							148.854
							148.74
							148.634
							148.522
							148.422
							148.301
							148.203
							148.081
							147.982
							147.846
							147.752
							147.639
							147.526
							147.418
							147.308
							147.196
							147.082
							146.979
							146.87
							146.76
							146.648
							146.526
							146.421
							146.307
							146.195
							146.084
							145.971
							145.868
							145.747
							145.646
							145.526
							145.417
							145.304
							145.199
							145.088
							144.968
							144.861
							144.759
							144.644
							144.532
							144.419
							144.31
							144.205
							144.084
							143.969
							143.883
							143.753
							143.632
							143.532
							143.417
							143.317
							143.202
							143.093
							143.016
							142.895
							142.777
							142.679
							142.578
							142.478
							142.371
							142.265
							142.171
							142.033
							141.948
							141.854
							141.739
							141.643
							141.537
							141.416
							141.334
							141.222
							141.113
							141.018
							140.915
							140.801
							140.702
							140.609
							140.494
							140.414
							140.291
							140.201
							140.09
							139.987
							139.892
							139.777
							139.693
							139.579
							139.475
							139.375
							139.278
							139.182
							139.077
							138.964
							138.87
							138.755
							138.659
							138.577
							138.464
							138.374
							138.275
							138.164
							138.068
							137.964
							137.859
							137.761
							137.666
							137.566
							137.46
							137.364
							137.281
							137.172
							137.086
							136.972
							136.881
							136.773
							136.693
							136.59
							136.483
							136.403
							136.294
							136.203
							136.097
							135.993
							135.904
							135.804
							135.712
							135.61
							135.513
							135.419
							135.332
							135.234
							135.135
							135.029
							134.95
							134.829
							134.738
							134.632
							134.544
							134.449
							134.341
							134.263
							134.152
							134.059
							133.942
							133.867
							133.767
							133.671
							133.587
							133.481
							133.386
							133.306
							133.188
							133.102
							133.013
							132.9
							132.816
							132.716
							132.626
							132.537
							132.438
							132.349
							132.257
							132.169
							132.077
							131.975
							131.878
							131.771
							131.695
							131.601
							131.519
							131.423
							131.334
							131.244
							131.151
							131.052
							130.96
							130.87
							130.787
							130.694
							130.609
							130.527
							130.444
							130.347
							130.265
							130.163
							130.077
							129.997
							129.918
							129.806
							129.71
							129.633
							129.541
							129.465
							129.381
							129.3
							129.196
							129.123
							129.04
							128.943
							128.855
							128.773
							128.685
							128.603
							128.514
							128.434
							128.352
							128.27
							128.194
							128.095
							128.028
							127.927
							127.846
							127.773
							127.684
							127.601
							127.494
							127.418
							127.331
							127.246
							127.155
							127.054
							126.982
							126.895
							126.804
							126.736
							126.633
							126.555
							126.468
							126.375
							126.285
							126.211
							126.095
							126.039
							125.961
							125.86
							125.777
							125.696
							125.619
							125.524
							125.448
							125.373
							125.283
							125.199
							125.114
							125.055
							124.956
							124.868
							124.795
							124.706
							124.625
							124.546
							124.465
							124.37
							124.293
							124.215
							124.139
							124.05
							123.983
							123.908
							123.817
							123.732
							123.651
							123.578
							123.478
							123.415
							123.329
							123.256
							123.174
							123.105
							123.014
							122.939
							122.863
							122.762
							122.701
							122.618
							122.539
							122.452
							122.378
							122.297
							122.229
							122.152
							122.066
							121.992
							121.922
							121.836
							121.748
							121.681
							121.592
							121.509
							121.452
							121.364
							121.311
							121.213
							121.125
							121.061
							120.979
							120.904
							120.81
							120.727
							120.648
							120.572
							120.473
							120.398
							120.327
							120.229
							120.156
							120.051
							120.006
							119.918
							119.836
							119.738
							119.659
							119.581
							119.495
							119.418
							119.326
							119.248
							119.172
							119.111
							119.029
							118.945
							118.845
							118.778
							118.706
							118.62
							118.542
							118.445
							118.373
							118.282
							118.216
							118.143
							118.069
							117.988
							117.905
							117.82
							117.749
							117.657
							117.602
							117.508
							117.436
							117.359
							117.281
							117.206
							117.131
							117.06
							116.978
							116.892
							116.827
							116.753
							116.66
							116.589
							116.519
							116.434
							116.358
							116.275
							116.211
							116.125
							116.054
							115.988
							115.903
							115.819
							115.745
							115.684
							115.599
							115.522
							115.459
							115.381
							115.311
							115.228
							115.151
							115.081
							115.014
							114.95
							114.879
							114.81
							114.742
							114.65
							114.575
							114.498
							114.418
							114.343
							114.275
							114.19
							114.132
							114.04
							113.961
							113.892
							113.815
							113.74
							113.662
							113.584
							113.531
							113.436
							113.356
							113.314
							113.207
							113.141
							113.058
							112.978
							112.92
							112.835
							112.788
							112.696
							112.631
							112.549
							112.483
							112.383
							112.313
							112.263
[truncated: 6,194 more rows]

## Sheet: Fig. 2e
Frequency	Measured_air		Frequency	Modeled_air		Frequency	Measured_oil		Frequency	Modeled_oil
MHz	Ohm		MHz	Ohm		MHz	Ohm		MHz	Ohm
3	-157.678		0	-85.7108		3	-156.702		0	-85.7108
3.02441	-143.894		0.03906	-85.7042		3.02441	-144.013		0.03906	-85.7042
3.04883	-129.945		0.07813	-85.6975		3.04883	-129.796		0.07813	-85.6975
3.07324	-121.292		0.11719	-85.6908		3.07324	-121.176		0.11719	-85.6907
3.09766	-118.189		0.15625	-85.6842		3.09766	-117.127		0.15625	-85.6839
3.12207	-114.476		0.19531	-85.6775		3.12207	-114.855		0.19531	-85.677
3.14648	-109.107		0.23438	-85.6708		3.14648	-108.235		0.23438	-85.6701
3.1709	-106.178		0.27344	-85.6642		3.1709	-105.929		0.27344	-85.663
3.19531	-103.543		0.3125	-85.6575		3.19531	-102.927		0.3125	-85.6558
3.21973	-101.101		0.35156	-85.6508		3.21973	-101.01		0.35156	-85.6486
3.24414	-100.26		0.39063	-85.6442		3.24414	-99.6629		0.39063	-85.6412
3.26855	-99.2195		0.42969	-85.6375		3.26855	-98.7839		0.42969	-85.6337
3.29297	-97.8463		0.46875	-85.6309		3.29297	-97.1877		0.46875	-85.626
3.31738	-95.6936		0.50781	-85.6242		3.31738	-95.1467		0.50781	-85.6182
3.3418	-94.6899		0.54688	-85.6176		3.3418	-94.6087		0.54688	-85.6103
3.36621	-93.8475		0.58594	-85.611		3.36621	-93.1841		0.58594	-85.6023
3.39063	-92.8816		0.625	-85.6043		3.39063	-92.4235		0.625	-85.5942
3.41504	-92.3664		0.66406	-85.5977		3.41504	-92.4796		0.66406	-85.5859
3.43945	-91.7395		0.70313	-85.591		3.43945	-91.3938		0.70313	-85.5775
3.46387	-91.4558		0.74219	-85.5844		3.46387	-91.1556		0.74219	-85.569
3.48828	-91.3034		0.78125	-85.5777		3.48828	-90.9795		0.78125	-85.5604
3.5127	-90.5549		0.82031	-85.5711		3.5127	-90.4277		0.82031	-85.5517
3.53711	-90.0249		0.85938	-85.5645		3.53711	-89.8783		0.85938	-85.5429
3.56152	-89.793		0.89844	-85.5578		3.56152	-89.7869		0.89844	-85.534
3.58594	-89.7398		0.9375	-85.5512		3.58594	-89.6454		0.9375	-85.525
3.61035	-89.3893		0.97656	-85.5446		3.61035	-89.1882		0.97656	-85.5159
3.63477	-88.747		1.01563	-85.5379		3.63477	-89.1732		1.01563	-85.5067
3.65918	-88.6302		1.05469	-85.5313		3.65918	-88.7665		1.05469	-85.4975
3.68359	-88.57		1.09375	-85.5247		3.68359	-88.5459		1.09375	-85.4882
3.70801	-88.006		1.13281	-85.518		3.70801	-88.2468		1.13281	-85.4789
3.73242	-87.9621		1.17188	-85.5114		3.73242	-87.724		1.17188	-85.4695
3.75684	-87.2526		1.21094	-85.5048		3.75684	-87.4876		1.21094	-85.46
3.78125	-86.6589		1.25	-85.4981		3.78125	-86.7206		1.25	-85.4505
3.80566	-86.4181		1.28906	-85.4915		3.80566	-86.6162		1.28906	-85.4409
3.83008	-86.3135		1.32813	-85.4848		3.83008	-86.454		1.32813	-85.4313
3.85449	-86.1676		1.36719	-85.4782		3.85449	-85.997		1.36719	-85.4216
3.87891	-86.1281		1.40625	-85.4716		3.87891	-85.8366		1.40625	-85.4119
3.90332	-85.7573		1.44531	-85.4649		3.90332	-85.9273		1.44531	-85.4022
3.92773	-85.8461		1.48438	-85.4583		3.92773	-85.7882		1.48438	-85.3924
3.95215	-85.6812		1.52344	-85.4516		3.95215	-85.7876		1.52344	-85.3825
3.97656	-85.5767		1.5625	-85.445		3.97656	-85.7668		1.5625	-85.3727
4.00098	-85.5521		1.60156	-85.4383		4.00098	-85.5652		1.60156	-85.3628
4.02539	-85.4966		1.64063	-85.4316		4.02539	-85.5973		1.64063	-85.3528
4.0498	-85.4645		1.67969	-85.425		4.0498	-85.5563		1.67969	-85.3428
4.07422	-85.4454		1.71875	-85.4183		4.07422	-85.6525		1.71875	-85.3328
4.09863	-85.4966		1.75781	-85.4116		4.09863	-85.7926		1.75781	-85.3227
4.12305	-85.3023		1.79688	-85.4049		4.12305	-85.7321		1.79688	-85.3127
4.14746	-85.3328		1.83594	-85.3982		4.14746	-85.5485		1.83594	-85.3025
4.17188	-85.1738		1.875	-85.3915		4.17188	-85.3583		1.875	-85.2924
4.19629	-85.231		1.91406	-85.3848		4.19629	-85.3136		1.91406	-85.2822
4.2207	-85.4485		1.95313	-85.3781		4.2207	-85.4624		1.95313	-85.2719
4.24512	-85.4643		1.99219	-85.3714		4.24512	-85.5972		1.99219	-85.2616
4.26953	-85.3371		2.03125	-85.3647		4.26953	-85.4979		2.03125	-85.2513
4.29395	-85.4824		2.07031	-85.3579		4.29395	-85.6849		2.07031	-85.2409
4.31836	-85.5794		2.10938	-85.3512		4.31836	-85.607		2.10938	-85.2305
4.34277	-85.5598		2.14844	-85.3444		4.34277	-85.7513		2.14844	-85.2201
4.36719	-85.6293		2.1875	-85.3377		4.36719	-85.807		2.1875	-85.2096
4.3916	-85.3621		2.22656	-85.3309		4.3916	-85.6597		2.22656	-85.1991
4.41602	-85.6138		2.26563	-85.3241		4.41602	-85.6877		2.26563	-85.1885
4.44043	-85.5462		2.30469	-85.3173		4.44043	-85.7047		2.30469	-85.1779
4.46484	-85.6228		2.34375	-85.3105		4.46484	-85.7992		2.34375	-85.1672
4.48926	-85.6282		2.38281	-85.3037		4.48926	-85.6701		2.38281	-85.1565
4.51367	-85.5253		2.42188	-85.2968		4.51367	-85.8007		2.42188	-85.1457
4.53809	-85.4946		2.46094	-85.29		4.53809	-85.786		2.46094	-85.1349
4.5625	-85.477		2.5	-85.2831		4.5625	-85.7279		2.5	-85.124
4.58691	-85.4505		2.53906	-85.2762		4.58691	-85.6468		2.53906	-85.113
4.61133	-85.4897		2.57813	-85.2693		4.61133	-85.7793		2.57813	-85.102
4.63574	-85.6026		2.61719	-85.2624		4.63574	-85.6546		2.61719	-85.091
4.66016	-85.5222		2.65625	-85.2554		4.66016	-85.6082		2.65625	-85.0798
4.68457	-85.5628		2.69531	-85.2485		4.68457	-85.6064		2.69531	-85.0686
4.70898	-85.5336		2.73438	-85.2415		4.70898	-85.6348		2.73438	-85.0574
4.7334	-85.558		2.77344	-85.2345		4.7334	-85.6484		2.77344	-85.046
4.75781	-85.5588		2.8125	-85.2275		4.75781	-85.7054		2.8125	-85.0346
4.78223	-85.6269		2.85156	-85.2204		4.78223	-85.608		2.85156	-85.0232
4.80664	-85.3796		2.89063	-85.2133		4.80664	-85.7214		2.89063	-85.0116
4.83105	-85.4633		2.92969	-85.2062		4.83105	-85.6257		2.92969	-85
4.85547	-85.4256		2.96875	-85.1991		4.85547	-85.5948		2.96875	-84.9883
4.87988	-85.4937		3.00781	-85.192		4.87988	-85.5696		3.00781	-84.9765
4.9043	-85.6105		3.04688	-85.1848		4.9043	-85.6471		3.04688	-84.9646
4.92871	-85.1797		3.08594	-85.1776		4.92871	-85.5758		3.08594	-84.9527
4.95313	-85.354		3.125	-85.1704		4.95313	-85.5581		3.125	-84.9406
4.97754	-85.257		3.16406	-85.1631		4.97754	-85.6142		3.16406	-84.9285
5.00195	-85.414		3.20313	-85.1558		5.00195	-85.543		3.20313	-84.9162
5.02637	-85.3564		3.24219	-85.1485		5.02637	-85.5783		3.24219	-84.9039
5.05078	-85.2832		3.28125	-85.1411		5.05078	-85.564		3.28125	-84.8914
5.0752	-85.3879		3.32031	-85.1337		5.0752	-85.5631		3.32031	-84.8789
5.09961	-85.3649		3.35938	-85.1263		5.09961	-85.5196		3.35938	-84.8662
5.12402	-85.3601		3.39844	-85.1188		5.12402	-85.4755		3.39844	-84.8534
5.14844	-85.334		3.4375	-85.1113		5.14844	-85.4684		3.4375	-84.8405
5.17285	-85.2816		3.47656	-85.1038		5.17285	-85.4053		3.47656	-84.8275
5.19727	-85.376		3.51563	-85.0962		5.19727	-85.5447		3.51563	-84.8144
5.22168	-85.3414		3.55469	-85.0885		5.22168	-85.4431		3.55469	-84.8011
5.24609	-85.4087		3.59375	-85.0808		5.24609	-85.4774		3.59375	-84.7877
5.27051	-85.2788		3.63281	-85.0731		5.27051	-85.4844		3.63281	-84.7742
5.29492	-85.3253		3.67188	-85.0653		5.29492	-85.5092		3.67188	-84.7605
5.31934	-85.3507		3.71094	-85.0575		5.31934	-85.6294		3.71094	-84.7467
5.34375	-85.2965		3.75	-85.0496		5.34375	-85.5913		3.75	-84.7328
5.36816	-85.361		3.78906	-85.0416		5.36816	-85.5346		3.78906	-84.7187
5.39258	-85.4464		3.82813	-85.0336		5.39258	-85.553		3.82813	-84.7044
5.41699	-85.3177		3.86719	-85.0256		5.41699	-85.5807		3.86719	-84.69
5.44141	-85.3347		3.90625	-85.0174		5.44141	-85.5731		3.90625	-84.6754
5.46582	-85.2598		3.94531	-85.0093		5.46582	-85.5495		3.94531	-84.6607
5.49023	-85.2979		3.98438	-85.001		5.49023	-85.3221		3.98438	-84.6457
5.51465	-85.1875		4.02344	-84.9927		5.51465	-85.4716		4.02344	-84.6306
5.53906	-85.2597		4.0625	-84.9843		5.53906	-85.4481		4.0625	-84.6153
5.56348	-85.2637		4.10156	-84.9758		5.56348	-85.5235		4.10156	-84.5998
5.58789	-85.2265		4.14063	-84.9673		5.58789	-85.3779		4.14063	-84.5841
5.6123	-85.1399		4.17969	-84.9587		5.6123	-85.4543		4.17969	-84.5683
5.63672	-85.1985		4.21875	-84.95		5.63672	-85.3049		4.21875	-84.5522
5.66113	-85.1368		4.25781	-84.9412		5.66113	-85.5088		4.25781	-84.5358
5.68555	-85.2364		4.29688	-84.9323		5.68555	-85.2912		4.29688	-84.5193
5.70996	-85.1918		4.33594	-84.9233		5.70996	-85.4395		4.33594	-84.5026
5.73438	-85.2284		4.375	-84.9142		5.73438	-85.4222		4.375	-84.4856
5.75879	-85.1458		4.41406	-84.9051		5.75879	-85.3416		4.41406	-84.4683
5.7832	-85.0612		4.45313	-84.8958		5.7832	-85.3246		4.45313	-84.4509
5.80762	-85.1274		4.49219	-84.8864		5.80762	-85.3729		4.49219	-84.4331
5.83203	-85.0932		4.53125	-84.8769		5.83203	-85.3619		4.53125	-84.4151
5.85645	-85.1614		4.57031	-84.8673		5.85645	-85.3777		4.57031	-84.3968
5.88086	-85.1092		4.60938	-84.8576		5.88086	-85.3942		4.60938	-84.3783
5.90527	-85.222		4.64844	-84.8477		5.90527	-85.3874		4.64844	-84.3594
5.92969	-85.1762		4.6875	-84.8377		5.92969	-85.3571		4.6875	-84.3403
5.9541	-85.1663		4.72656	-84.8276		5.9541	-85.2881		4.72656	-84.3208
5.97852	-85.2182		4.76563	-84.8174		5.97852	-85.3649		4.76563	-84.3011
6.00293	-85.2116		4.80469	-84.807		6.00293	-85.3674		4.80469	-84.281
6.02734	-85.1696		4.84375	-84.7964		6.02734	-85.3263		4.84375	-84.2605
6.05176	-85.1592		4.88281	-84.7857		6.05176	-85.3105		4.88281	-84.2398
6.07617	-85.1738		4.92188	-84.7748		6.07617	-85.2723		4.92188	-84.2186
6.10059	-85.0714		4.96094	-84.7637		6.10059	-85.2977		4.96094	-84.1971
6.125	-85.0807		5	-84.7525		6.125	-85.0818		5	-84.1753
6.14941	-85.0941		5.03906	-84.7411		6.14941	-85.3542		5.03906	-84.153
6.17383	-85.0793		5.07813	-84.7295		6.17383	-85.2471		5.07813	-84.1303
6.19824	-85.1206		5.11719	-84.7176		6.19824	-85.3067		5.11719	-84.1072
6.22266	-85.1152		5.15625	-84.7056		6.22266	-85.1936		5.15625	-84.0837
6.24707	-85.0372		5.19531	-84.6933		6.24707	-85.1909		5.19531	-84.0598
6.27148	-85.0163		5.23438	-84.6808		6.27148	-85.2047		5.23438	-84.0354
6.2959	-84.9959		5.27344	-84.6681		6.2959	-85.1453		5.27344	-84.0105
6.32031	-85.0021		5.3125	-84.6551		6.32031	-85.1225		5.3125	-83.9852
6.34473	-84.9719		5.35156	-84.6419		6.34473	-85.1622		5.35156	-83.9593
6.36914	-85.0245		5.39063	-84.6283		6.36914	-85.1187		5.39063	-83.933
6.39355	-84.9751		5.42969	-84.6145		6.39355	-85.1967		5.42969	-83.9061
6.41797	-84.9403		5.46875	-84.6004		6.41797	-85.17		5.46875	-83.8786
6.44238	-84.9959		5.50781	-84.5859		6.44238	-85.1776		5.50781	-83.8507
6.4668	-84.8876		5.54688	-84.5711		6.4668	-85.0933		5.54688	-83.8221
6.49121	-85.0068		5.58594	-84.556		6.49121	-85.1012		5.58594	-83.7929
6.51563	-84.9812		5.625	-84.5405		6.51563	-85.0532		5.625	-83.7631
6.54004	-85.0109		5.66406	-84.5246		6.54004	-85.1291		5.66406	-83.7327
6.56445	-84.9686		5.70313	-84.5083		6.56445	-85.0918		5.70313	-83.7017
6.58887	-84.9495		5.74219	-84.4915		6.58887	-85.193		5.74219	-83.6699
6.61328	-84.947		5.78125	-84.4743		6.61328	-85.1836		5.78125	-83.6375
6.6377	-84.9544		5.82031	-84.4567		6.6377	-85.1014		5.82031	-83.6044
6.66211	-84.9583		5.85938	-84.4385		6.66211	-85.1914		5.85938	-83.5705
6.68652	-84.9406		5.89844	-84.4198		6.68652	-84.9497		5.89844	-83.5359
6.71094	-84.9803		5.9375	-84.4006		6.71094	-85.1743		5.9375	-83.5005
6.73535	-84.9394		5.97656	-84.3808		6.73535	-85.1277		5.97656	-83.4643
6.75977	-85.0042		6.01563	-84.3603		6.75977	-85.1258		6.01563	-83.4273
6.78418	-84.9943		6.05469	-84.3392		6.78418	-85.1246		6.05469	-83.3894
6.80859	-84.8991		6.09375	-84.3174		6.80859	-85.1214		6.09375	-83.3507
6.83301	-84.9038		6.13281	-84.2949		6.83301	-85.1923		6.13281	-83.311
6.85742	-84.9494		6.17188	-84.2716		6.85742	-84.7544		6.17188	-83.2705
6.88184	-84.9288		6.21094	-84.2475		6.88184	-85.0818		6.21094	-83.229
6.90625	-84.8661		6.25	-84.2225		6.90625	-85.0459		6.25	-83.1865
6.93066	-84.9373		6.28906	-84.1966		6.93066	-85.0654		6.28906	-83.143
6.95508	-84.8763		6.32813	-84.1697		6.95508	-85.0756		6.32813	-83.0985
6.97949	-84.9548		6.36719	-84.1418		6.97949	-85.0415		6.36719	-83.053
7.00391	-84.9029		6.40625	-84.1128		7.00391	-85.0885		6.40625	-83.0064
7.02832	-84.8919		6.44531	-84.0825		7.02832	-84.8878		6.44531	-82.9587
7.05273	-84.9075		6.48438	-84.051		7.05273	-85.0708		6.48438	-82.9099
7.07715	-84.9577		6.52344	-84.0182		7.07715	-85.0158		6.52344	-82.8599
7.10156	-84.9841		6.5625	-83.9839		7.10156	-85.0734		6.5625	-82.8088
7.12598	-85.0773		6.60156	-83.9481		7.12598	-85.127		6.60156	-82.7564
7.15039	-85.0195		6.64063	-83.9107		7.15039	-85.1134		6.64063	-82.7029
7.1748	-84.9574		6.67969	-83.8714		7.1748	-85.0946		6.67969	-82.6481
7.19922	-85.0315		6.71875	-83.8303		7.19922	-85.069		6.71875	-82.5921
7.22363	-84.9439		6.75781	-83.7872		7.22363	-85.0798		6.75781	-82.5348
7.24805	-84.9507		6.79688	-83.7419		7.24805	-85.0632		6.79688	-82.4762
7.27246	-84.8941		6.83594	-83.6942		7.27246	-85.0637		6.83594	-82.4163
7.29688	-84.9456		6.875	-83.644		7.29688	-85.0314		6.875	-82.3551
7.32129	-84.8864		6.91406	-83.5911		7.32129	-85.036		6.91406	-82.2925
7.3457	-84.8714		6.95313	-83.5352		7.3457	-85.0365		6.95313	-82.2287
7.37012	-84.8268		6.99219	-83.4761		7.37012	-85.0263		6.99219	-82.1635
7.39453	-84.8618		7.03125	-83.4136		7.39453	-85.0361		7.03125	-82.097
7.41895	-84.8583		7.07031	-83.3474		7.41895	-84.8283		7.07031	-82.0292
7.44336	-84.9202		7.10938	-83.2771		7.44336	-85.0779		7.10938	-81.96
7.46777	-84.8858		7.14844	-83.2024		7.46777	-85.0277		7.14844	-81.8896
7.49219	-84.9312		7.1875	-83.1229		7.49219	-85.0264		7.1875	-81.818
7.5166	-84.9129		7.22656	-83.0381		7.5166	-85.0436		7.22656	-81.7451
7.54102	-84.8797		7.26563	-82.9477		7.54102	-85.0486		7.26563	-81.671
7.56543	-84.9244		7.30469	-82.851		7.56543	-85.0672		7.30469	-81.5958
7.58984	-84.9114		7.34375	-82.7476		7.58984	-84.7009		7.34375	-81.5196
7.61426	-84.9046		7.38281	-82.6366		7.61426	-85.027		7.38281	-81.4423
7.63867	-84.8708		7.42188	-82.5175		7.63867	-85.0061		7.42188	-81.3641
7.66309	-84.9249		7.46094	-82.3894		7.66309	-85.0439		7.46094	-81.2851
7.6875	-84.8847		7.5	-82.2513		7.6875	-85.0609		7.5	-81.2054
7.71191	-84.9137		7.53906	-82.1024		7.71191	-84.9958		7.53906	-81.125
7.73633	-84.9065		7.57813	-81.9416		7.73633	-85.0369		7.57813	-81.0442
7.76074	-84.8958		7.61719	-81.7674		7.76074	-84.9201		7.61719	-80.9629
7.78516	-84.8948		7.65625	-81.5787		7.78516	-85.0151		7.65625	-80.8815
7.80957	-84.9431		7.69531	-81.3739		7.80957	-84.9383		7.69531	-80.8
7.83398	-84.885		7.73438	-81.1513		7.83398	-85.037		7.73438	-80.7188
7.8584	-84.8991		7.77344	-80.909		7.8584	-85.0087		7.77344	-80.6378
7.88281	-84.8959		7.8125	-80.6451		7.88281	-84.9921		7.8125	-80.5574
7.90723	-84.8227		7.85156	-80.3573		7.90723	-85.0133		7.85156	-80.4777
7.93164	-84.9105		7.89063	-80.0432		7.93164	-84.846		7.89063	-80.3991
7.95605	-84.8823		7.92969	-79.7004		7.95605	-85.0301		7.92969	-80.3217
7.98047	-84.857		7.96875	-79.3261		7.98047	-84.9305		7.96875	-80.2458
8.00488	-84.8879		8.00781	-78.9177		8.00488	-85.0373		8.00781	-80.1717
8.0293	-84.8912		8.04688	-78.4725		8.0293	-84.9925		8.04688	-80.0997
8.05371	-84.8181		8.08594	-77.9883		8.05371	-84.9563		8.08594	-80.0299
8.07813	-84.8775		8.125	-77.463		8.07813	-85.0084		8.125	-79.9628
8.10254	-84.8065		8.16406	-76.8954		8.10254	-84.9231		8.16406	-79.8986
8.12695	-84.8494		8.20313	-76.2856		8.12695	-84.9127		8.20313	-79.8375
8.15137	-84.8086		8.24219	-75.6353		8.15137	-84.6686		8.24219	-79.7798
8.17578	-84.8191		8.28125	-74.9484		8.17578	-84.9452		8.28125	-79.7259
8.2002	-84.7905		8.32031	-74.232		8.2002	-84.8826		8.32031	-79.6759
8.22461	-84.7489		8.35938	-73.4969		8.22461	-84.8931		8.35938	-79.6301
8.24902	-84.7993		8.39844	-72.7579		8.24902	-84.9085		8.39844	-79.5888
8.27344	-84.7683		8.4375	-72.0345		8.27344	-84.9125		8.4375	-79.552
8.29785	-84.7853		8.47656	-71.3501		8.29785	-84.9406		8.47656	-79.5201
8.32227	-84.8338		8.51563	-70.7316		8.32227	-84.8879		8.51563	-79.4931
8.34668	-84.8074		8.55469	-70.2066		8.34668	-84.9586		8.55469	-79.4712
8.37109	-84.7776		8.59375	-69.8016		8.37109	-84.8428		8.59375	-79.4544
8.39551	-84.8372		8.63281	-69.5386		8.39551	-84.9339		8.63281	-79.443
8.41992	-84.801		8.67188	-69.4322		8.41992	-84.829		8.67188	-79.4368
8.44434	-84.7905		8.71094	-69.4878		8.44434	-84.9483		8.71094	-79.4358
8.46875	-84.8001		8.75	-69.7005		8.46875	-84.8288		8.75	-79.4401
8.49316	-84.8136		8.78906	-70.0563		8.49316	-84.9285		8.78906	-79.4496
8.51758	-84.8293		8.82813	-70.5337		8.51758	-84.7237		8.82813	-79.4641
8.54199	-84.8035		8.86719	-71.1069		8.54199	-84.9314		8.86719	-79.4836
8.56641	-84.8409		8.90625	-71.7484		8.56641	-84.759		8.90625	-79.5079
8.59082	-84.8004		8.94531	-72.4321		8.59082	-84.9457		8.94531	-79.5368
8.61523	-84.8433		8.98438	-73.1346		8.61523	-84.8214		8.98438	-79.57
8.63965	-84.8038		9.02344	-73.8367		8.63965	-84.902		9.02344	-79.6075
8.66406	-84.7908		9.0625	-74.5234		8.66406	-84.8788		9.0625	-79.6489
8.68848	-84.7768		9.10156	-75.1839		8.68848	-84.8854		9.10156	-79.694
8.71289	-84.795		9.14063	-75.8108		8.71289	-84.918		9.14063	-79.7424
8.7373	-84.8007		9.17969	-76.3998		8.7373	-84.8363		9.17969	-79.794
8.76172	-84.8065		9.21875	-76.949		8.76172	-84.9682		9.21875	-79.8485
8.78613	-84.8008		9.25781	-77.4579		8.78613	-84.6568		9.25781	-79.9056
8.81055	-84.7838		9.29688	-77.9276		8.81055	-84.9333		9.29688	-79.9649
8.83496	-84.7797		9.33594	-78.3595		8.83496	-84.7945		9.33594	-80.0262
8.85938	-84.8332		9.375	-78.7559		8.85938	-84.8685		9.375	-80.0893
8.88379	-84.7828		9.41406	-79.1192		8.88379	-84.9042		9.41406	-80.1538
8.9082	-84.739		9.45313	-79.4518		8.9082	-84.8666		9.45313	-80.2196
8.93262	-84.8126		9.49219	-79.7563		8.93262	-84.9231		9.49219	-80.2863
8.95703	-84.7891		9.53125	-80.035		8.95703	-84.8076		9.53125	-80.3537
8.98145	-84.8006		9.57031	-80.2901		8.98145	-84.8631		9.57031	-80.4217
9.00586	-84.797		9.60938	-80.5238		9.00586	-84.6768		9.60938	-80.49
9.03027	-84.7605		9.64844	-80.7381		9.03027	-84.8846		9.64844	-80.5584
9.05469	-84.7778		9.6875	-80.9347		9.05469	-84.8841		9.6875	-80.6267
9.0791	-84.7965		9.72656	-81.1152		9.0791	-84.8487		9.72656	-80.6947
9.10352	-84.7658		9.76563	-81.2812		9.10352	-84.8898		9.76563	-80.7624
9.12793	-84.8166		9.80469	-81.4339		9.12793	-84.8672		9.80469	-80.8295
9.15234	-84.8404		9.84375	-81.5746		9.15234	-84.8959		9.84375	-80.896
9.17676	-84.8444		9.88281	-81.7043		9.17676	-84.6196		9.88281	-80.9618
9.20117	-84.812		9.92188	-81.8241		9.20117	-84.8998		9.92188	-81.0266
9.22559	-84.7982		9.96094	-81.9348		9.22559	-84.8555		9.96094	-81.0905
9.25	-84.8069		10	-82.0372		9.25	-84.8519		10	-81.1534
9.27441	-84.7835		10.0391	-82.132		9.27441	-84.8862		10.0391	-81.2151
9.29883	-84.8105		10.0781	-82.2199		9.29883	-84.8381		10.0781	-81.2757
9.32324	-84.8285		10.1172	-82.3014		9.32324	-84.9084		10.1172	-81.3351
9.34766	-84.8034		10.1562	-82.3771		9.34766	-84.6287		10.1562	-81.3932
9.37207	-84.7931		10.1953	-82.4475		9.37207	-84.8646		10.1953	-81.4501
9.39648	-84.7893		10.2344	-82.5129		9.39648	-84.7711		10.2344	-81.5056
9.4209	-84.8098		10.2734	-82.5738		9.4209	-84.8184		10.2734	-81.5598
9.44531	-84.8206		10.3125	-82.6306		9.44531	-84.8806		10.3125	-81.6127
9.46973	-84.7594		10.3516	-82.6835		9.46973	-84.8047		10.3516	-81.6642
9.49414	-84.7295		10.3906	-82.7328		9.49414	-84.8376		10.3906	-81.7144
9.51855	-84.7674		10.4297	-82.7789		9.51855	-84.6744		10.4297	-81.7632
9.54297	-84.7878		10.4688	-82.8218		9.54297	-84.8321		10.4688	-81.8107
9.56738	-84.7635		10.5078	-82.862		9.56738	-84.7171		10.5078	-81.8569
9.5918	-84.7378		10.5469	-82.8995		9.5918	-84.7922		10.5469	-81.9017
9.61621	-84.7335		10.5859	-82.9346		9.61621	-84.7659		10.5859	-81.9452
9.64063	-84.7147		10.625	-82.9674		9.64063	-84.7836		10.625	-81.9875
9.66504	-84.7198		10.6641	-82.998		9.66504	-84.7637		10.6641	-82.0284
9.68945	-84.7079		10.7031	-83.0267		9.68945	-84.6823		10.7031	-82.0681
9.71387	-84.6718		10.7422	-83.0536		9.71387	-84.7611		10.7422	-82.1066
9.73828	-84.6942		10.7812	-83.0787		9.73828	-84.5614		10.7812	-82.1439
9.7627	-84.6847		10.8203	-83.1021		9.7627	-84.6963		10.8203	-82.18
9.78711	-84.6693		10.8594	-83.1241		9.78711	-84.7279		10.8594	-82.2149
9.81152	-84.678		10.8984	-83.1447		9.81152	-84.6745		10.8984	-82.2486
9.83594	-84.6775		10.9375	-83.1639		9.83594	-84.7402		10.9375	-82.2813
9.86035	-84.6495		10.9766	-83.1818		9.86035	-84.6839		10.9766	-82.3129
9.88477	-84.7126		11.0156	-83.1986		9.88477	-84.7447		11.0156	-82.3435
9.90918	-84.6642		11.0547	-83.2143		9.90918	-84.4907		11.0547	-82.373
9.93359	-84.6518		11.0938	-83.2289		9.93359	-84.6896		11.0938	-82.4014
9.95801	-84.6724		11.1328	-83.2425		9.95801	-84.7125		11.1328	-82.429
9.98242	-84.6809		11.1719	-83.2552		9.98242	-84.6782		11.1719	-82.4555
10.0068	-84.6817		11.2109	-83.267		10.0068	-84.7243		11.2109	-82.4811
10.0312	-84.6805		11.25	-83.278		10.0312	-84.6384		11.25	-82.5059
10.0557	-84.6933		11.2891	-83.2882		10.0557	-84.7523		11.2891	-82.5297
10.0801	-84.7001		11.3281	-83.2977		10.0801	-84.4281		11.3281	-82.5527
10.1045	-84.666		11.3672	-83.3064		10.1045	-84.7039		11.3672	-82.5748
10.1289	-84.6625		11.4062	-83.3145		10.1289	-84.6751		11.4062	-82.5962
10.1533	-84.6671		11.4453	-83.3219		10.1533	-84.6535		11.4453	-82.6167
10.1777	-84.651		11.4844	-83.3288		10.1777	-84.7122		11.4844	-82.6365
10.2021	-84.6663		11.5234	-83.335		10.2021	-84.6502		11.5234	-82.6556
10.2266	-84.6654		11.5625	-83.3407		10.2266	-84.7287		11.5625	-82.6739
10.251	-84.6796		11.6016	-83.346		10.251	-84.4946		11.6016	-82.6916
10.2754	-84.6532		11.6406	-83.3507		10.2754	-84.7133		11.6406	-82.7085
10.2998	-84.6799		11.6797	-83.3549		10.2998	-84.5613		11.6797	-82.7248
10.3242	-84.6537		11.7188	-83.3587		10.3242	-84.6565		11.7188	-82.7405
10.3486	-84.7029		11.7578	-83.3621		10.3486	-84.7115		11.7578	-82.7555
10.373	-84.6951		11.7969	-83.365		10.373	-84.6315		11.7969	-82.7699
10.3975	-84.6882		11.8359	-83.3676		10.3975	-84.7424		11.8359	-82.7838
10.4219	-84.7118		11.875	-83.3698		10.4219	-84.5391		11.875	-82.7971
10.4463	-84.6879		11.9141	-83.3717		10.4463	-84.7101		11.9141	-82.8098
10.4707	-84.7021		11.9531	-83.3732		10.4707	-84.509		11.9531	-82.822
10.4951	-84.6924		11.9922	-83.3744		10.4951	-84.6513		11.9922	-82.8337
10.5195	-84.6548		12.0312	-83.3752		10.5195	-84.6815		12.0312	-82.8448
10.544	-84.6919		12.0703	-83.3758		10.544	-84.6104		12.0703	-82.8555
10.5684	-84.6585		12.1094	-83.3761		10.5684	-84.7271		12.1094	-82.8658
10.5928	-84.6901		12.1484	-83.3761		10.5928	-84.584		12.1484	-82.8755
10.6172	-84.637		12.1875	-83.3758		10.6172	-84.6798		12.1875	-82.8848
10.6416	-84.6379		12.2266	-83.3754		10.6416	-84.4247		12.2266	-82.8937
10.666	-84.6476		12.2656	-83.3746		10.666	-84.63		12.2656	-82.9021
10.6904	-84.6154		12.3047	-83.3736		10.6904	-84.5678		12.3047	-82.9102
10.7148	-84.6353		12.3438	-83.3725		10.7148	-84.5653		12.3438	-82.9178
10.7393	-84.6073		12.3828	-83.371		10.7393	-84.6354		12.3828	-82.9251
10.7637	-84.6122		12.4219	-83.3694		10.7637	-84.5058		12.4219	-82.932
10.7881	-84.5859		12.4609	-83.3676		10.7881	-84.6384		12.4609	-82.9385
10.8125	-84.5962		12.5	-83.3656		10.8125	-84.4103		12.5	-82.9447
10.8369	-84.6346		12.5391	-83.3635		10.8369	-84.6198		12.5391	-82.9505
10.8613	-84.5946		12.5781	-83.3611		10.8613	-84.4535		12.5781	-82.956
10.8857	-84.6167		12.6172	-83.3586		10.8857	-84.6029		12.6172	-82.9612
10.9102	-84.6035		12.6562	-83.3559		10.9102	-84.5469		12.6562	-82.9661
10.9346	-84.612		12.6953	-83.353		10.9346	-84.6055		12.6953	-82.9706
10.959	-84.6337		12.7344	-83.35		10.959	-84.6149		12.7344	-82.9749
10.9834	-84.6238		12.7734	-83.3469		10.9834	-84.5985		12.7734	-82.9789
11.0078	-84.6293		12.8125	-83.3436		11.0078	-84.6406		12.8125	-82.9826
11.0322	-84.6221		12.8516	-83.3402		11.0322	-84.5813		12.8516	-82.986
11.0566	-84.6125		12.8906	-83.3366		11.0566	-84.5798		12.8906	-82.9892
11.081	-84.5787		12.9297	-83.3329		11.081	-84.5491		12.9297	-82.9921
11.1055	-84.6095		12.9688	-83.3291		11.1055	-84.5463		12.9688	-82.9948
11.1299	-84.5523		13.0078	-83.3252		11.1299	-84.5051		13.0078	-82.9972
11.1543	-84.5643		13.0469	-83.3212		11.1543	-84.5393		13.0469	-82.9994
11.1787	-84.5611		13.0859	-83.317		11.1787	-84.4659		13.0859	-83.0014
11.2031	-84.5373		13.125	-83.3128		11.2031	-84.5337		13.125	-83.0031
11.2275	-84.5177		13.1641	-83.3084		11.2275	-84.3053		13.1641	-83.0046
11.252	-84.4995		13.2031	-83.304		11.252	-84.495		13.2031	-83.006
11.2764	-84.5202		13.2422	-83.2994		11.2764	-84.2347		13.2422	-83.0071
11.3008	-84.5381		13.2812	-83.2948		11.3008	-84.4698		13.2812	-83.008
11.3252	-84.4789		13.3203	-83.29		11.3252	-84.3834		13.3203	-83.0088
11.3496	-84.4847		13.3594	-83.2852		11.3496	-84.3977		13.3594	-83.0093
11.374	-84.4694		13.3984	-83.2803		11.374	-84.4376		13.3984	-83.0096
11.3984	-84.4584		13.4375	-83.2753		11.3984	-84.3951		13.4375	-83.0098
11.4229	-84.4732		13.4766	-83.2702		11.4229	-84.4402		13.4766	-83.0099
11.4473	-84.4804		13.5156	-83.2651		11.4473	-84.2614		13.5156	-83.0097
11.4717	-84.4458		13.5547	-83.2599		11.4717	-84.3952		13.5547	-83.0094
11.4961	-84.4302		13.5938	-83.2546		11.4961	-84.1895		13.5938	-83.0089
11.5205	-84.4419		13.6328	-83.2492		11.5205	-84.3654		13.6328	-83.0083
11.5449	-84.4205		13.6719	-83.2438		11.5449	-84.3372		13.6719	-83.0075
11.5693	-84.4268		13.7109	-83.2383		11.5693	-84.3143		13.7109	-83.0066
11.5938	-84.4004		13.75	-83.2328		11.5938	-84.3764		13.75	-83.0055
11.6182	-84.3905		13.7891	-83.2271		11.6182	-84.2556		13.7891	-83.0044
11.6426	-84.4078		13.8281	-83.2215		11.6426	-84.3668		13.8281	-83.003
11.667	-84.4134		13.8672	-83.2157		11.667	-84.1371		13.8672	-83.0016
11.6914	-84.3777		13.9062	-83.2099		11.6914	-84.3214		13.9062	-83
11.7158	-84.3863		13.9453	-83.2041		11.7158	-84.2756		13.9453	-82.9983
11.7402	-84.4018		13.9844	-83.1982		11.7402	-84.2659		13.9844	-82.9965
11.7646	-84.3868		14.0234	-83.1923		11.7646	-84.318		14.0234	-82.9945
11.7891	-84.4009		14.0625	-83.1863		11.7891	-84.2327		14.0625	-82.9925
11.8135	-84.3732		14.1016	-83.1802		11.8135	-84.3017		14.1016	-82.9903
11.8379	-84.3738		14.1406	-83.1741		11.8379	-84.0888		14.1406	-82.9881
11.8623	-84.3877		14.1797	-83.168		11.8623	-84.2846		14.1797	-82.9857
11.8867	-84.3609		14.2188	-83.1618		11.8867	-84.1795		14.2188	-82.9832
11.9111	-84.3524		14.2578	-83.1556		11.9111	-84.2206		14.2578	-82.9807
11.9355	-84.3817		14.2969	-83.1494		11.9355	-84.316		14.2969	-82.978
11.96	-84.3592		14.3359	-83.1431		11.96	-84.1895		14.3359	-82.9753
11.9844	-84.3393		14.375	-83.1367		11.9844	-84.3079		14.375	-82.9724
12.0088	-84.3327		14.4141	-83.1304		12.0088	-84.0855		14.4141	-82.9695
12.0332	-84.3466		14.4531	-83.1239		12.0332	-84.2615		14.4531	-82.9665
12.0576	-84.3326		14.4922	-83.1175		12.0576	-84.1218		14.4922	-82.9634
12.082	-84.3506		14.5312	-83.111		12.082	-84.1973		14.5312	-82.9602
12.1065	-84.3303		14.5703	-83.1045		12.1065	-84.2647		14.5703	-82.957
12.1309	-84.3423		14.6094	-83.098		12.1309	-84.148		14.6094	-82.9536
12.1553	-84.3293		14.6484	-83.0914		12.1553	-84.279		14.6484	-82.9502
12.1797	-84.3281		14.6875	-83.0848		12.1797	-84.1092		14.6875	-82.9468
12.2041	-84.3377		14.7266	-83.0782		12.2041	-84.2376		14.7266	-82.9433
12.2285	-84.33		14.7656	-83.0715		12.2285	-84.0578		14.7656	-82.9397
12.2529	-84.3137		14.8047	-83.0648		12.2529	-84.1781		14.8047	-82.936
12.2773	-84.3458		14.8438	-83.0581		12.2773	-84.2098		14.8438	-82.9323
12.3018	-84.3624		14.8828	-83.0514		12.3018	-84.1463		14.8828	-82.9285
12.3262	-84.3439		14.9219	-83.0446		12.3262	-84.2571		14.9219	-82.9246
12.3506	-84.331		14.9609	-83.0378		12.3506	-84.1178		14.9609	-82.9207
12.375	-84.3171		15	-83.031		12.375	-84.2574		15	-82.9168
12.3994	-84.3482		15.0391	-83.0242		12.3994	-84.0346		15.0391	-82.9128
12.4238	-84.357		15.0781	-83.0174		12.4238	-84.1976		15.0781	-82.9087
12.4482	-84.362		15.1172	-83.0105		12.4482	-84.1842		15.1172	-82.9046
12.4727	-84.3485		15.1562	-83.0036		12.4727	-84.1698		15.1562	-82.9005
12.4971	-84.3426		15.1953	-82.9967		12.4971	-84.2522		15.1953	-82.8963
12.5215	-84.3666		15.2344	-82.9898		12.5215	-84.1287		15.2344	-82.892
12.5459	-84.3569		15.2734	-82.9828		12.5459	-84.2592		15.2734	-82.8877
12.5703	-84.3628		15.3125	-82.9758		12.5703	-84.0085		15.3125	-82.8834
12.5947	-84.3721		15.3516	-82.9689		12.5947	-84.2108		15.3516	-82.879
12.6191	-84.3776		15.3906	-82.9619		12.6191	-84.1538		15.3906	-82.8746
12.6435	-84.3875		15.4297	-82.9548		12.6435	-84.1823		15.4297	-82.8702
12.668	-84.3783		15.4688	-82.9478		12.668	-84.2672		15.4688	-82.8657
12.6924	-84.3872		15.5078	-82.9408		12.6924	-84.1587		15.5078	-82.8611
12.7168	-84.3879		15.5469	-82.9337		12.7168	-84.2604		15.5469	-82.8566
12.7412	-84.4092		15.5859	-82.9266		12.7412	-84.0601		15.5859	-82.852
12.7656	-84.4066		15.625	-82.9196		12.7656	-84.2308		15.625	-82.8474
12.79	-84.4155		15.6641	-82.9125		12.79	-84.1547		15.6641	-82.8427
12.8145	-84.4111		15.7031	-82.9054		12.8145	-84.1832		15.7031	-82.838
12.8389	-84.4281		15.7422	-82.8983		12.8389	-84.2621		15.7422	-82.8333
12.8633	-84.4287		15.7812	-82.8911		12.8633	-84.1618		15.7812	-82.8286
12.8877	-84.4235		15.8203	-82.884		12.8877	-84.293		15.8203	-82.8238
12.9121	-84.4303		15.8594	-82.8768		12.9121	-84.0971		15.8594	-82.819
12.9365	-84.4413		15.8984	-82.8697		12.9365	-84.2601		15.8984	-82.8142
12.9609	-84.4489		15.9375	-82.8625		12.9609	-84.1378		15.9375	-82.8093
12.9854	-84.4583		15.9766	-82.8553		12.9854	-84.2146		15.9766	-82.8044
13.0098	-84.4402		16.0156	-82.8482		13.0098	-84.2621		16.0156	-82.7995
13.0342	-84.4372		16.0547	-82.841		13.0342	-84.1696		16.0547	-82.7946
13.0586	-84.4096		16.0938	-82.8338		13.0586	-84.2588		16.0938	-82.7896
13.083	-84.4051		16.1328	-82.8266		13.083	-84.0639		16.1328	-82.7847
13.1074	-84.4078		16.1719	-82.8194		13.1074	-84.2146		16.1719	-82.7797
13.1318	-84.3902		16.2109	-82.8122		13.1318	-84.0027		16.2109	-82.7746
13.1562	-84.3664		16.25	-82.805		13.1562	-84.1582		16.25	-82.7696
13.1807	-84.3636		16.2891	-82.7978		13.1807	-84.107		16.2891	-82.7645
13.2051	-84.3092		16.3281	-82.7906		13.2051	-84.0652		16.3281	-82.7594
13.2295	-84.3213		16.3672	-82.7834		13.2295	-84.1658		16.3672	-82.7543
13.2539	-84.2913		16.4062	-82.7762		13.2539	-83.9918		16.4062	-82.7492
13.2783	-84.2891		16.4453	-82.7691		13.2783	-84.1331		16.4453	-82.744
13.3027	-84.2849		16.4844	-82.7619		13.3027	-83.9142		16.4844	-82.7388
13.3271	-84.2907		16.5234	-82.7547		13.3271	-84.0514		16.5234	-82.7336
13.3516	-84.2674		16.5625	-82.7476		13.3516	-83.9938		16.5625	-82.7284
13.376	-84.2695		16.6016	-82.7405		13.376	-83.9812		16.6016	-82.7231
13.4004	-84.2501		16.6406	-82.7334		13.4004	-84.0484		16.6406	-82.7178
13.4248	-84.2442		16.6797	-82.7263		13.4248	-83.9348		16.6797	-82.7125
13.4492	-84.2209		16.7188	-82.7193		13.4492	-84.0462		16.7188	-82.7072
13.4736	-84.2293		16.7578	-82.7122		13.4736	-83.8455		16.7578	-82.7018
13.498	-84.2235		16.7969	-82.7053		13.498	-83.9851		16.7969	-82.6964
13.5225	-84.2188		16.8359	-82.6983		13.5225	-83.8043		16.8359	-82.691
13.5469	-84.1999		16.875	-82.6914		13.5469	-83.9505		16.875	-82.6856
13.5713	-84.2099		16.9141	-82.6845		13.5713	-83.8737		16.9141	-82.6801
13.5957	-84.1821		16.9531	-82.6777		13.5957	-83.916		16.9531	-82.6746
13.6201	-84.1774		16.9922	-82.671		13.6201	-83.8874		16.9922	-82.6691
13.6445	-84.1682		17.0312	-82.6643		13.6445	-83.8984		17.0312	-82.6636
13.669	-84.1608		17.0703	-82.6577		13.669	-83.9035		17.0703	-82.658
13.6934	-84.1615		17.1094	-82.6511		13.6934	-83.8919		17.1094	-82.6524
13.7178	-84.1469		17.1484	-82.6446		13.7178	-83.8462		17.1484	-82.6467
13.7422	-84.1327		17.1875	-82.6382		13.7422	-83.8992		17.1875	-82.6411
13.7666	-84.1379		17.2266	-82.6319		13.7666	-83.844		17.2266	-82.6354
13.791	-84.1367		17.2656	-82.6256		13.791	-83.8782		17.2656	-82.6296
13.8154	-84.1147		17.3047	-82.6194		13.8154	-83.8568		17.3047	-82.6239
13.8398	-84.1398		17.3438	-82.6132		13.8398	-83.8293		17.3438	-82.6181
13.8643	-84.0987		17.3828	-82.6071		13.8643	-83.8614		17.3828	-82.6123
13.8887	-84.1279		17.4219	-82.6011		13.8887	-83.7377		17.4219	-82.6064
13.9131	-84.1209		17.4609	-82.5951		13.9131	-83.8581		17.4609	-82.6005
13.9375	-84.112		17.5	-82.5892		13.9375	-83.6494		17.5	-82.5946
13.9619	-84.0988		17.5391	-82.5833		13.9619	-83.8111		17.5391	-82.5887
13.9863	-84.1256		17.5781	-82.5774		13.9863	-83.7066		17.5781	-82.5827
14.0107	-84.0961		17.6172	-82.5716		14.0107	-83.7754		17.6172	-82.5767
14.0352	-84.1089		17.6562	-82.5658		14.0352	-83.7996		17.6562	-82.5707
14.0596	-84.0911		17.6953	-82.56		14.0596	-83.7138		17.6953	-82.5646
14.084	-84.0951		17.7344	-82.5542		14.084	-83.8033		17.7344	-82.5585
14.1084	-84.0869		17.7734	-82.5483		14.1084	-83.6701		17.7734	-82.5524
14.1328	-84.0888		17.8125	-82.5425		14.1328	-83.7679		17.8125	-82.5463
14.1572	-84.0741		17.8516	-82.5366		14.1572	-83.6068		17.8516	-82.5401
14.1816	-84.0841		17.8906	-82.5307		14.1816	-83.7357		17.8906	-82.534
14.206	-84.0756		17.9297	-82.5248		14.206	-83.6967		17.9297	-82.5278
14.2305	-84.0766		17.9688	-82.5189		14.2305	-83.6602		17.9688	-82.5215
14.2549	-84.0776		18.0078	-82.5129		14.2549	-83.7725		18.0078	-82.5153
14.2793	-84.0555		18.0469	-82.5069		14.2793	-83.6397		18.0469	-82.509
14.3037	-84.0724		18.0859	-82.5009		14.3037	-83.7676		18.0859	-82.5028
14.3281	-84.0542		18.125	-82.4948		14.3281	-83.5475		18.125	-82.4965
14.3525	-84.0672		18.1641	-82.4887		14.3525	-83.7237		18.1641	-82.4901
14.377	-84.0585		18.2031	-82.4825		14.377	-83.6331		18.2031	-82.4838
14.4014	-84.0634		18.2422	-82.4764		14.4014	-83.6552		18.2422	-82.4775
14.4258	-84.0713		18.2812	-82.4702		14.4258	-83.7315		18.2812	-82.4711
14.4502	-84.054		18.3203	-82.4639		14.4502	-83.6062		18.3203	-82.4648
14.4746	-84.053		18.3594	-82.4577		14.4746	-83.7349		18.3594	-82.4584
14.499	-84.0451		18.3984	-82.4514		14.499	-83.5674		18.3984	-82.452
14.5234	-84.0564		18.4375	-82.4451		14.5234	-83.7036		18.4375	-82.4456
14.5479	-84.0697		18.4766	-82.4388		14.5479	-83.5821		18.4766	-82.4392
14.5723	-84.0465		18.5156	-82.4325		14.5723	-83.6159		18.5156	-82.4328
14.5967	-84.0734		18.5547	-82.4262		14.5967	-83.6886		18.5547	-82.4264
14.6211	-84.0515		18.5938	-82.4198		14.6211	-83.5745		18.5938	-82.42
14.6455	-84.0483		18.6328	-82.4134		14.6455	-83.7227		18.6328	-82.4136
14.6699	-84.0655		18.6719	-82.4071		14.6699	-83.51		18.6719	-82.4072
14.6943	-84.061		18.7109	-82.4007		14.6943	-83.6895		18.7109	-82.4008
14.7188	-84.0702		18.75	-82.3943		14.7188	-83.5313		18.75	-82.3944
14.7432	-84.0686		18.7891	-82.3879		14.7432	-83.6244		18.7891	-82.3879
14.7676	-84.0646		18.8281	-82.3815		14.7676	-83.6462		18.8281	-82.3815
14.792	-84.0764		18.8672	-82.3751		14.792	-83.564		18.8672	-82.3751
14.8164	-84.0733		18.9062	-82.3687		14.8164	-83.6876		18.9062	-82.3687
14.8408	-84.0634		18.9453	-82.3623		14.8408	-83.5117		18.9453	-82.3623
14.8652	-84.0708		18.9844	-82.3559		14.8652	-83.6837		18.9844	-82.3559
14.8896	-84.0741		19.0234	-82.3494		14.8896	-83.5106		19.0234	-82.3494
14.9141	-84.0603		19.0625	-82.343		14.9141	-83.6372		19.0625	-82.343
14.9385	-84.0778		19.1016	-82.3366		14.9385	-83.6023		19.1016	-82.3366
14.9629	-84.0693		19.1406	-82.3302		14.9629	-83.5785		19.1406	-82.3302
14.9873	-84.0864		19.1797	-82.3238		14.9873	-83.6634		19.1797	-82.3238
15.0117	-84.0504		19.2188	-82.3174		15.0117	-83.4925		19.2188	-82.3174
15.0361	-84.0641		19.2578	-82.311		15.0361	-83.6206		19.2578	-82.311
15.0605	-84.0507		19.2969	-82.3047		15.0605	-83.448		19.2969	-82.3047
15.085	-84.0372		19.3359	-82.2983		15.085	-83.5569		19.3359	-82.2983
15.1094	-84.0305		19.375	-82.2919		15.1094	-83.5025		19.375	-82.2919
15.1338	-83.9977		19.4141	-82.2855		15.1338	-83.4876		19.4141	-82.2855
15.1582	-84.0083		19.4531	-82.2792		15.1582	-83.5753		19.4531	-82.2792
15.1826	-84.0009		19.4922	-82.2728		15.1826	-83.4292		19.4922	-82.2728
15.207	-83.9958		19.5312	-82.2664		15.207	-83.5642		19.5312	-82.2664
15.2315	-83.9886		19.5703	-82.2601		15.2315	-83.3531		19.5703	-82.2601
15.2559	-83.9918		19.6094	-82.2537		15.2559	-83.4787		19.6094	-82.2537
15.2803	-83.9608		19.6484	-82.2474		15.2803	-83.381		19.6484	-82.2474
15.3047	-83.9711		19.6875	-82.2411		15.3047	-83.4185		19.6875	-82.241
15.3291	-83.9627		19.7266	-82.2347		15.3291	-83.4509		19.7266	-82.2347
15.3535	-83.9418		19.7656	-82.2284		15.3535	-83.3534		19.7656	-82.2283
15.3779	-83.9304		19.8047	-82.2221		15.3779	-83.4677		19.8047	-82.222
15.4023	-83.9374		19.8438	-82.2158		15.4023	-83.2884		19.8438	-82.2156
15.4268	-83.9178		19.8828	-82.2095		15.4268	-83.4125		19.8828	-82.2093
15.4512	-83.9095		19.9219	-82.2031		15.4512	-83.2843		19.9219	-82.2029
15.4756	-83.8977		19.9609	-82.1968		15.4756	-83.3187		19.9609	-82.1966
15.5	-83.8808		15.5	0.31469		15.5	-83.3667
15.5244	-83.8959		15.5244	0.31322		15.5244	-83.2831
15.5488	-83.8889		15.5488	0.31182		15.5488	-83.3904
15.5732	-83.895		15.5732	0.30533		15.5732	-83.2007
15.5977	-83.8507		15.5977	0.30084		15.5977	-83.3272
15.6221	-83.853		15.6221	0.29194		15.6221	-83.1668
15.6465	-83.8475		15.6465	0.30727		15.6465	-83.2659
15.6709	-83.8527		15.6709	0.28846		15.6709	-83.2514
15.6953	-83.8235		15.6953	0.2939		15.6953	-83.1875
15.7197	-83.8211		15.7197	0.27775		15.7197	-83.2923
15.7441	-83.8258		15.7441	0.27645		15.7441	-83.1138
15.7685	-83.8144		15.7685	0.27661		15.7685	-83.2527
15.793	-83.7952		15.793	0.28514		15.793	-83.0882
15.8174	-83.7897		15.8174	0.28009		15.8174	-83.1802
15.8418	-83.7837		15.8418	0.27338		15.8418	-83.122
15.8662	-83.7842		15.8662	0.28112		15.8662	-83.1147
15.8906	-83.7798		15.8906	0.2733		15.8906	-83.189
15.915	-83.7646		15.915	0.26768		15.915	-83.0527
15.9395	-83.7612		15.9395	0.25923		15.9395	-83.18
15.9639	-83.7556		15.9639	0.27873		15.9639	-82.9955
15.9883	-83.7163		15.9883	0.2592		15.9883	-83.116
16.0127	-83.7143		16.0127	0.26265		16.0127	-82.9942
16.0371	-83.7105		16.0371	0.2665		16.0371	-83.0483
16.0615	-83.7265		16.0615	0.29665		16.0615	-83.0797
16.0859	-83.7043		16.0859	0.26893		16.0859	-82.9019
16.1104	-83.6884		16.1104	0.2494		16.1104	-83.1008
16.1348	-83.6804		16.1348	0.25948		16.1348	-82.8875
16.1592	-83.6705		16.1592	0.26048		16.1592	-83.0514
16.1836	-83.6731		16.1836	0.24255		16.1836	-82.9015
16.208	-83.6587		16.208	0.24375		16.208	-82.9956
16.2324	-83.658		16.2324	0.24695		16.2324	-82.9299
16.2568	-83.6488		16.2568	0.24617		16.2568	-82.9193
16.2812	-83.6324		16.2812	0.25471		16.2812	-82.9581
16.3057	-83.6263		16.3057	0.25646		16.3057	-82.8681
16.3301	-83.6182		16.3301	0.24933		16.3301	-82.9674
16.3545	-83.6166		16.3545	0.23949		16.3545	-82.7969
16.3789	-83.6009		16.3789	0.25614		16.3789	-82.9425
16.4033	-83.5951		16.4033	0.2334		16.4033	-82.7507
16.4277	-83.5855		16.4277	0.2265		16.4277	-82.927
16.4521	-83.5875		16.4521	0.2274		16.4521	-82.7223
16.4766	-83.5774		16.4766	0.22919		16.4766	-82.9074
16.501	-83.5571		16.501	0.22127		16.501	-82.6793
16.5254	-83.5516		16.5254	0.2341		16.5254	-82.8972
16.5498	-83.5475		16.5498	0.21921		16.5498	-82.6022
16.5742	-83.5341		16.5742	0.22866		16.5742	-82.8676
16.5986	-83.5277		16.5986	0.22374		16.5986	-82.5664
16.623	-83.5187		16.623	0.2383		16.623	-82.8335
16.6475	-83.5008		16.6475	0.22331		16.6475	-82.6424
16.6719	-83.503		16.6719	0.22941		16.6719	-82.7762
16.6963	-83.4989		16.6963	0.22364		16.6963	-82.6961
16.7207	-83.461		16.7207	0.21204		16.7207	-82.6894
16.7451	-83.4706		16.7451	0.21636		16.7451	-82.7471
16.7695	-83.458		16.7695	0.20733		16.7695	-82.5559
16.7939	-83.4645		16.7939	0.21353		16.7939	-82.7377
16.8184	-83.435		16.8184	0.2218		16.8184	-82.5004
16.8428	-83.4192		16.8428	0.20982		16.8428	-82.6857
16.8672	-83.4165		16.8672	0.2144		16.8672	-82.5449
16.8916	-83.4134		16.8916	0.20807		16.8916	-82.6121
16.916	-83.4075		16.916	0.19525		16.916	-82.608
16.9404	-83.3746		16.9404	0.19789		16.9404	-82.5247
16.9648	-83.3674		16.9648	0.20905		16.9648	-82.6027
16.9893	-83.3624		16.9893	0.21269		16.9893	-82.4336
17.0137	-83.3435		17.0137	0.21723		17.0137	-82.5774
17.0381	-83.3454		17.0381	0.21391		17.0381	-82.4415
17.0625	-83.3435		17.0625	0.2293		17.0625	-82.5143
17.0869	-83.3141		17.0869	0.24051		17.0869	-82.4898
17.1113	-83.2977		17.1113	0.23012		17.1113	-82.4237
17.1357	-83.2935		17.1357	0.24567		17.1357	-82.5239
17.1602	-83.2702		17.1602	0.24054		17.1602	-82.3406
17.1846	-83.2642		17.1846	0.2474		17.1846	-82.481
17.209	-83.2426		17.209	0.24506		17.209	-82.3266
17.2334	-83.2351		17.2334	0.26271		17.2334	-82.4029
17.2578	-83.2302		17.2578	0.25731		17.2578	-82.3737
17.2822	-83.219		17.2822	0.25192		17.2822	-82.329
17.3066	-83.1925		17.3066	0.27444		17.3066	-82.4077
17.3311	-83.1848		17.3311	0.26379		17.3311	-82.2515
17.3555	-83.1621		17.3555	0.27832		17.3555	-82.3747
17.3799	-83.1493		17.3799	0.27407		17.3799	-82.1984
17.4043	-83.1225		17.4043	0.29807		17.4043	-82.3119
17.4287	-83.1142		17.4287	0.29867		17.4287	-82.2294
17.4531	-83.0951		17.4531	0.30089		17.4531	-82.24
17.4775	-83.0835		17.4775	0.28614		17.4775	-82.2637
17.502	-83.0358		17.502	0.31227		17.502	-82.1388
17.5264	-83.0561		17.5264	0.32592		17.5264	-82.2577
17.5508	-83.0206		17.5508	0.31155		17.5508	-82.0627
17.5752	-83.0045		17.5752	0.32472		17.5752	-82.1981
17.5996	-82.9642		17.5996	0.33332		17.5996	-82.0846
17.624	-82.9463		17.624	0.35134		17.624	-82.1123
17.6484	-82.9345		17.6484	0.34258		17.6484	-82.1119
17.6729	-82.9054		17.6729	0.34573		17.6729	-82.0238
17.6973	-82.8781		17.6973	0.35828		17.6973	-82.1377
17.7217	-82.8565		17.7217	0.35037		17.7217	-81.9546
17.7461	-82.821		17.7461	0.35363		17.7461	-82.0808
17.7705	-82.7878		17.7705	0.36264		17.7705	-81.923
17.7949	-82.7832		17.7949	0.36065		17.7949	-81.9764
17.8193	-82.7596		17.8193	0.37671		17.8193	-81.9662
17.8438	-82.7135		17.8438	0.39522		17.8438	-81.8887
17.8682	-82.6915		17.8682	0.39954		17.8682	-81.9801
17.8926	-82.6686		17.8926	0.42768		17.8926	-81.7981
17.917	-82.6262		17.917	0.41132		17.917	-81.9523
17.9414	-82.6047		17.9414	0.43229		17.9414	-81.7673
17.9658	-82.5752		17.9658	0.41389		17.9658	-81.8662
17.9902	-82.5361		17.9902	0.42424		17.9902	-81.8065
18.0146	-82.4858		18.0146	0.42923		18.0146	-81.7529
18.0391	-82.4671		18.0391	0.45479		18.0391	-81.8348
18.0635	-82.4297		18.0635	0.44546		18.0635	-81.6742
18.0879	-82.3844		18.0879	0.45935		18.0879	-81.8084
18.1123	-82.3555		18.1123	0.47029		18.1123	-81.61
18.1367	-82.3157		18.1367	0.47103		18.1367	-81.7127
18.1611	-82.2806		18.1611	0.47441		18.1611	-81.6237
18.1855	-82.2341		18.1855	0.4991		18.1855	-81.6331
18.21	-82.1858		18.21	0.50563		18.21	-81.6646
18.2344	-82.1592		18.2344	0.51432		18.2344	-81.5332
18.2588	-82.1048		18.2588	0.53635		18.2588	-81.647
18.2832	-82.064		18.2832	0.50389		18.2832	-81.4493
18.3076	-82.0228		18.3076	0.51044		18.3076	-81.5887
18.332	-81.9599		18.332	0.50986		18.332	-81.4528
18.3564	-81.9013		18.3564	0.51211		18.3564	-81.4924
18.3809	-81.8642		18.3809	0.52403		18.3809	-81.4601
18.4053	-81.7954		18.4053	0.54926		18.4053	-81.3884
18.4297	-81.7505		18.4297	0.54408		18.4297	-81.498
18.4541	-81.6942		18.4541	0.55728		18.4541	-81.3048
18.4785	-81.6228		18.4785	0.57281		18.4785	-81.452
18.5029	-81.5744		18.5029	0.56361		18.5029	-81.2676
18.5273	-81.5157		18.5273	0.56386		18.5273	-81.3487
18.5518	-81.4508		18.5518	0.57819		18.5518	-81.2823
18.5762	-81.3799		18.5762	0.59199		18.5762	-81.2467
18.6006	-81.3203		18.6006	0.59697		18.6006	-81.2967
18.625	-81.2373		18.625	0.61126		18.625	-81.145
18.6494	-81.1547		18.6494	0.59534		18.6494	-81.2988
18.6738	-81.0991		18.6738	0.62792		18.6738	-81.0794
18.6982	-81.0193		18.6982	0.62409		18.6982	-81.2112
18.7227	-80.9392		18.7227	0.60266		18.7227	-81.0841
18.7471	-80.8519		18.7471	0.64369		18.7471	-81.1138
18.7715	-80.7831		18.7715	0.63005		18.7715	-81.1191
18.7959	-80.6733		18.7959	0.63277		18.7959	-81.0175
18.8203	-80.5792		18.8203	0.63295		18.8203	-81.1115
18.8447	-80.4995		18.8447	0.63696		18.8447	-80.9359
18.8691	-80.3892		18.8691	0.65388		18.8691	-81.0969
18.8936	-80.2998		18.8936	0.66183		18.8936	-80.8578
18.918	-80.2009		18.918	0.67016		18.918	-81.0327
18.9424	-80.0811		18.9424	0.687		18.9424	-80.8533
18.9668	-79.9699		18.9668	0.68658		18.9668	-80.9661
18.9912	-79.8684		18.9912	0.68278		18.9912	-80.8015
19.0156	-79.7406		19.0156	0.68385		19.0156	-80.9596
19.04	-79.6555		19.04	0.70759		19.04	-80.7658
19.0645	-79.5066		19.0645	0.69289		19.0645	-80.9487
19.0889	-79.3982		19.0889	0.68646		19.0889	-80.736
19.1133	-79.2634		19.1133	0.7095		19.1133	-80.9311
19.1377	-79.1365		19.1377	0.69143		19.1377	-80.7175
19.1621	-78.9917		19.1621	0.69195		19.1621	-80.871
19.1865	-78.8524		19.1865	0.69319		19.1865	-80.7339
19.2109	-78.7079		19.2109	0.71422		19.2109	-80.7996
19.2354	-78.5491		19.2354	0.72224		19.2354	-80.7867
19.2598	-78.3841		19.2598	0.73025		19.2598	-80.6867
19.2842	-78.2306		19.2842	0.71464		19.2842	-80.8033
19.3086	-78.056		19.3086	0.72441		19.3086	-80.6306
19.333	-77.8816		19.333	0.71945		19.333	-80.8036
19.3574	-77.691		19.3574	0.70559		19.3574	-80.5957
19.3818	-77.5114		19.3818	0.70856		19.3818	-80.7568
19.4062	-77.3271		19.4062	0.73431		19.4062	-80.5962
19.4307	-77.1334		19.4307	0.71403		19.4307	-80.6729
19.4551	-76.9316		19.4551	0.71011		19.4551	-80.6558
19.4795	-76.7089		19.4795	0.7199		19.4795	-80.5999
19.5039	-76.4896		19.5039	0.7127		19.5039	-80.695
19.5283	-76.2692		19.5283	0.73821		19.5283	-80.5589
19.5527	-76.0517		19.5527	0.71522		19.5527	-80.6604
19.5771	-75.8053		19.5771	0.73005		19.5771	-80.5534
19.6016	-75.5659		19.6016	0.75388		19.6016	-80.6054
19.626	-75.3385		19.626	0.70742		19.626	-80.6033
19.6504	-75.0907		19.6504	0.71307		19.6504	-80.5493
19.6748	-74.8452		19.6748	0.73177		19.6748	-80.6212
19.6992	-74.5785		19.6992	0.70063		19.6992	-80.4978
19.7236	-74.3248		19.7236	0.69344		19.7236	-80.6134
19.748	-74.0646		19.748	0.70487		19.748	-80.4909
19.7725	-73.7989		19.7725	0.69354		19.7725	-80.5796
19.7969	-73.5255		19.7969	0.70793		19.7969	-80.52
19.8213	-73.2664		19.8213	0.7056		19.8213	-80.5064
19.8457	-73.0049		19.8457	0.69406		19.8457	-80.571
19.8701	-72.7319		19.8701	0.72102		19.8701	-80.4732
19.8945	-72.4693		19.8945	0.69459		19.8945	-80.5832
19.9189	-72.2158		19.9189	0.68008		19.9189	-80.4664
19.9434	-71.9641		19.9434	0.6909		19.9434	-80.5469
19.9678	-71.7105		19.9678	0.67514		19.9678	-80.4838
19.9922	-71.4607		19.9922	0.67549		19.9922	-80.502
20.0166	-71.236		20.0166	0.67893		20.0166	-80.5262
20.041	-71.0041		20.041	0.69364		20.041	-80.45
20.0654	-70.7856		20.0654	0.67591		20.0654	-80.5391
20.0898	-70.5732		20.0898	0.6938		20.0898	-80.4292
20.1143	-70.3914		20.1143	0.67385		20.1143	-80.5339
20.1387	-70.2133		20.1387	0.67396		20.1387	-80.4394
20.1631	-70.0446		20.1631	0.67763		20.1631	-80.4995
20.1875	-69.8999		20.1875	0.66847		20.1875	-80.4868
20.2119	-69.7681		20.2119	0.67719		20.2119	-80.4557
20.2363	-69.6625		20.2363	0.6732		20.2363	-80.5434
20.2607	-69.5669		20.2607	0.67237		20.2607	-80.4188
20.2852	-69.4742		20.2852	0.66268		20.2852	-80.5468
20.3096	-69.4084		20.3096	0.66471		20.3096	-80.4323
20.334	-69.3809		20.334	0.69643		20.334	-80.5044
20.3584	-69.3582		20.3584	0.65969		20.3584	-80.4617
20.3828	-69.3616		20.3828	0.64572		20.3828	-80.4655
20.4072	-69.3604		20.4072	0.65113		20.4072	-80.5139
20.4316	-69.3979		20.4316	0.65409		20.4316	-80.4368
20.4561	-69.453		20.4561	0.64397		20.4561	-80.5326
20.4805	-69.5164		20.4805	0.64		20.4805	-80.4317
20.5049	-69.6076		20.5049	0.66504		20.5049	-80.5159
20.5293	-69.7094		20.5293	0.65777		20.5293	-80.4731
20.5537	-69.8266		20.5537	0.65122		20.5537	-80.4921
20.5781	-69.9602		20.5781	0.65466		20.5781	-80.5004
20.6025	-70.0923		20.6025	0.6548		20.6025	-80.4661
20.627	-70.2539		20.627	0.63807		20.627	-80.5422
20.6514	-70.4148		20.6514	0.62004		20.6514	-80.4453
20.6758	-70.6055		20.6758	0.62513		20.6758	-80.5566
20.7002	-70.7918		20.7002	0.62108		20.7002	-80.4901
20.7246	-70.973		20.7246	0.60991		20.7246	-80.5084
20.749	-71.1926		20.749	0.61172		20.749	-80.509
20.7734	-71.4038		20.7734	0.61168		20.7734	-80.4907
20.7979	-71.6226		20.7979	0.60917		20.7979	-80.5524
20.8223	-71.861		20.8223	0.60505		20.8223	-80.4784
20.8467	-72.083		20.8467	0.60311		20.8467	-80.5756
20.8711	-72.3085		20.8711	0.5972		20.8711	-80.4819
20.8955	-72.5413		20.8955	0.58948		20.8955	-80.5688
20.9199	-72.7762		20.9199	0.59804		20.9199	-80.5268
20.9443	-73.0223		20.9443	0.6039		20.9443	-80.5447
20.9688	-73.2483		20.9688	0.58951		20.9688	-80.5716
20.9932	-73.505		20.9932	0.57928		20.9932	-80.5027
21.0176	-73.7297		21.0176	0.58026		21.0176	-80.6189
21.042	-73.9844		21.042	0.57752		21.042	-80.5535
21.0664	-74.2014		21.0664	0.57884		21.0664	-80.6034
21.0908	-74.469		21.0908	0.57103		21.0908	-80.5859
21.1152	-74.6885		21.1152	0.56044		21.1152	-80.6123
21.1396	-74.9341		21.1396	0.5557		21.1396	-80.6366
21.1641	-75.1368		21.1641	0.5527		21.1641	-80.6173
21.1885	-75.356		21.1885	0.54958		21.1885	-80.698
21.2129	-75.5742		21.2129	0.55568		21.2129	-80.6336
21.2373	-75.8059		21.2373	0.55941		21.2373	-80.7042
21.2617	-76.0079		21.2617	0.56625		21.2617	-80.6627
21.2861	-76.2235		21.2861	0.57176		21.2861	-80.7202
21.3105	-76.4358		21.3105	0.56402		21.3105	-80.7181
21.335	-76.6269		21.335	0.57541		21.335	-80.7207
21.3594	-76.8137		21.3594	0.54949		21.3594	-80.7714
21.3838	-76.9979		21.3838	0.5671		21.3838	-80.7339
21.4082	-77.1822		21.4082	0.53462		21.4082	-80.8001
21.4326	-77.363		21.4326	0.53963		21.4326	-80.7705
21.457	-77.5343		21.457	0.52145		21.457	-80.8156
21.4814	-77.6965		21.4814	0.54964		21.4814	-80.8087
21.5059	-77.8625		21.5059	0.56272		21.5059	-80.835
21.5303	-78.0216		21.5303	0.52622		21.5303	-80.8502
21.5547	-78.1787		21.5547	0.51038		21.5547	-80.846
21.5791	-78.3248		21.5791	0.50732		21.5791	-80.8835
21.6035	-78.4722		21.6035	0.50594		21.6035	-80.8603
21.6279	-78.6096		21.6279	0.49196		21.6279	-80.9211
21.6523	-78.7506		21.6523	0.48418		21.6523	-80.8889
21.6768	-78.9009		21.6768	0.49958		21.6768	-80.9571
21.7012	-79.0157		21.7012	0.52337		21.7012	-80.9001
21.7256	-79.1569		21.7256	0.50093		21.7256	-80.9733
21.75	-79.2633		21.75	0.50603		21.75	-80.9132
21.7744	-79.3876		21.7744	0.49567		21.7744	-81.002
21.7988	-79.5101		21.7988	0.49891		21.7988	-80.9447
21.8232	-79.5946		21.8232	0.48127		21.8232	-81.0405
21.8477	-79.7139		21.8477	0.46986		21.8477	-80.9701
21.8721	-79.8181		21.8721	0.49102		21.8721	-81.0623
21.8965	-79.9197		21.8965	0.49605		21.8965	-80.978
21.9209	-80.0275		21.9209	0.47885		21.9209	-81.0609
21.9453	-80.1202		21.9453	0.46273		21.9453	-81.0262
21.9697	-80.1872		21.9697	0.4583		21.9697	-81.0754
21.9941	-80.2897		21.9941	0.44459		21.9941	-81.0681
22.0186	-80.3716		22.0186	0.44782		22.0186	-81.0687
22.043	-80.4488		22.043	0.42241		22.043	-81.1029
22.0674	-80.5375		22.0674	0.42226		22.0674	-81.0842
22.0918	-80.5875		22.0918	0.42871		22.0918	-81.126
22.1162	-80.6762		22.1162	0.44445		22.1162	-81.1145
22.1406	-80.7665		22.1406	0.406		22.1406	-81.1474
22.165	-80.8211		22.165	0.39905		22.165	-81.1403
22.1895	-80.8901		22.1895	0.39462		22.1895	-81.1386
22.2139	-80.9673		22.2139	0.38275		22.2139	-81.1764
22.2383	-81.0192		22.2383	0.37339		22.2383	-81.1599
22.2627	-81.0847		22.2627	0.3734		22.2627	-81.1762
22.2871	-81.1434		22.2871	0.35381		22.2871	-81.1757
22.3115	-81.2049		22.3115	0.34631		22.3115	-81.1916
22.3359	-81.2589		22.3359	0.34399		22.3359	-81.1882
22.3604	-81.3159		22.3604	0.33823		22.3604	-81.1943
22.3848	-81.357		22.3848	0.32203		22.3848	-81.2254
22.4092	-81.4136		22.4092	0.33852		22.4092	-81.2053
22.4336	-81.4552		22.4336	0.34262		22.4336	-81.2504
22.458	-81.5066		22.458	0.30351		22.458	-81.2103
22.4824	-81.5516		22.4824	0.29064		22.4824	-81.2652
22.5068	-81.5971		22.5068	0.2768		22.5068	-81.2404
22.5312	-81.639		22.5312	0.25799		22.5312	-81.2647
22.5557	-81.6809		22.5557	0.24915		22.5557	-81.2677
22.5801	-81.7148		22.5801	0.23732		22.5801	-81.2618
22.6045	-81.7544		22.6045	0.22974		22.6045	-81.2838
22.6289	-81.7825		22.6289	0.2085		22.6289	-81.27
22.6533	-81.827		22.6533	0.2145		22.6533	-81.2948
22.6777	-81.8579		22.6777	0.20493		22.6777	-81.2892
22.7021	-81.8872		22.7021	0.19048		22.7021	-81.2928
22.7266	-81.9324		22.7266	0.19072		22.7266	-81.314
22.751	-81.9454		22.751	0.20181		22.751	-81.301
22.7754	-81.9854		22.7754	0.2131		22.7754	-81.3194
22.7998	-82.0131		22.7998	0.17175		22.7998	-81.2962
22.8242	-82.041		22.8242	0.17852		22.8242	-81.3343
22.8486	-82.0854		22.8486	0.17583		22.8486	-81.3068
22.873	-82.1021		22.873	0.17686		22.873	-81.335
22.8975	-82.1214		22.8975	0.1836		22.8975	-81.3246
22.9219	-82.1399		22.9219	0.18596		22.9219	-81.3202
22.9463	-82.1609		22.9463	0.18113		22.9463	-81.3426
22.9707	-82.1924		22.9707	0.1974		22.9707	-81.3371
22.9951	-82.2121		22.9951	0.2183		22.9951	-81.3512
23.0195	-82.2489		23.0195	0.19821		23.0195	-81.3399
23.0439	-82.2675		23.0439	0.19988		23.0439	-81.3488
23.0684	-82.2954		23.0684	0.21152		23.0684	-81.3645
23.0928	-82.3193		23.0928	0.20081		23.0928	-81.3568
23.1172	-82.3508		23.1172	0.21066		23.1172	-81.3803
23.1416	-82.3793		23.1416	0.20312		23.1416	-81.3707
23.166	-82.4014		23.166	0.1977		23.166	-81.4112
23.1904	-82.4305		23.1904	0.20654		23.1904	-81.4067
23.2148	-82.4432		23.2148	0.21187		23.2148	-81.4239
23.2393	-82.4673		23.2393	0.2145		23.2393	-81.422
23.2637	-82.4891		23.2637	0.22768		23.2637	-81.4275
23.2881	-82.502		23.2881	0.2176		23.2881	-81.4457
23.3125	-82.5282		23.3125	0.21448		23.3125	-81.43
23.3369	-82.5425		23.3369	0.26774		23.3369	-81.4499
23.3613	-82.5791		23.3613	0.2449		23.3613	-81.4438
23.3857	-82.5799		23.3857	0.23291		23.3857	-81.47
23.4102	-82.6096		23.4102	0.23881		23.4102	-81.4653
23.4346	-82.6063		23.4346	0.24188		23.4346	-81.4787
23.459	-82.6407		23.459	0.22455		23.459	-81.4803
23.4834	-82.6671		23.4834	0.21847		23.4834	-81.471
23.5078	-82.6656		23.5078	0.26067		23.5078	-81.4953
23.5322	-82.6838		23.5322	0.22789		23.5322	-81.4903
23.5566	-82.7006		23.5566	0.24445		23.5566	-81.513
23.5811	-82.7107		23.5811	0.22539		23.5811	-81.4992
23.6055	-82.7358		23.6055	0.2357		23.6055	-81.5095
23.6299	-82.7525		23.6299	0.23822		23.6299	-81.522
23.6543	-82.7588		23.6543	0.24161		23.6543	-81.5234
23.6787	-82.7722		23.6787	0.23381		23.6787	-81.525
23.7031	-82.7824		23.7031	0.21702		23.7031	-81.5049
23.7275	-82.8045		23.7275	0.22345		23.7275	-81.5398
23.752	-82.8232		23.752	0.25974		23.752	-81.5409
23.7764	-82.838		23.7764	0.2144		23.7764	-81.5533
23.8008	-82.8595		23.8008	0.2243		23.8008	-81.547
23.8252	-82.8506		23.8252	0.23911		23.8252	-81.5517
23.8496	-82.8637		23.8496	0.22657		23.8496	-81.5579
23.874	-82.8739		23.874	0.23261		23.874	-81.5465
23.8984	-82.8892		23.8984	0.2249		23.8984	-81.5708
23.9229	-82.9117		23.9229	0.24218		23.9229	-81.5746
23.9473	-82.9046		23.9473	0.22602		23.9473	-81.572
23.9717	-82.9269		23.9717	0.22864		23.9717	-81.5664
23.9961	-82.9313		23.9961	0.21236		23.9961	-81.587
24.0205	-82.935		24.0205	0.22861		24.0205	-81.5824
24.0449	-82.945		24.0449	0.24134		24.0449	-81.5801
24.0693	-82.9416		24.0693	0.22353		24.0693	-81.5881
24.0938	-82.9673		24.0938	0.22018		24.0938	-81.5923
24.1182	-82.9605		24.1182	0.22343		24.1182	-81.6004
24.1426	-82.9718		24.1426	0.21768		24.1426	-81.5918
24.167	-82.9798		24.167	0.22061		24.167	-81.602
24.1914	-83.008		24.1914	0.24374		24.1914	-81.5986
24.2158	-83.0045		24.2158	0.22878		24.2158	-81.6081
24.2402	-83.0073		24.2402	0.22042		24.2402	-81.6059
24.2646	-83.0222		24.2646	0.23775		24.2646	-81.6019
24.2891	-83.0166		24.2891	0.22234		24.2891	-81.6171
24.3135	-83.0381		24.3135	0.21163		24.3135	-81.6167
24.3379	-83.0243		24.3379	0.21512		24.3379	-81.612
24.3623	-83.0301		24.3623	0.21508		24.3623	-81.6251
24.3867	-83.0414		24.3867	0.22896		24.3867	-81.6238
24.4111	-83.0387		24.4111	0.237		24.4111	-81.6193
24.4355	-83.041		24.4355	0.22078		24.4355	-81.6338
24.46	-83.0457		24.46	0.22787		24.46	-81.6281
24.4844	-83.0601		24.4844	0.21359		24.4844	-81.6323
24.5088	-83.0607		24.5088	0.20965		24.5088	-81.6299
24.5332	-83.0713		24.5332	0.23018		24.5332	-81.6434
24.5576	-83.0766		24.5576	0.20253		24.5576	-81.6418
24.582	-83.0786		24.582	0.21766		24.582	-81.6563
24.6064	-83.0772		24.6064	0.19845		24.6064	-81.6596
24.6309	-83.0807		24.6309	0.20783		24.6309	-81.6616
24.6553	-83.0733		24.6553	0.22111		24.6553	-81.6657
24.6797	-83.0995		24.6797	0.21097		24.6797	-81.6744
24.7041	-83.091		24.7041	0.20399		24.7041	-81.6783
24.7285	-83.0895		24.7285	0.2273		24.7285	-81.6709
24.7529	-83.1082		24.7529	0.20412		24.7529	-81.6729
24.7773	-83.099		24.7773	0.23474		24.7773	-81.6845
24.8018	-83.0985		24.8018	0.22249		24.8018	-81.6778
24.8262	-83.1008		24.8262	0.22241		24.8262	-81.6719
24.8506	-83.1079		24.8506	0.20573		24.8506	-81.6893
24.875	-83.1128		24.875	0.19749		24.875	-81.6918
24.8994	-83.1205		24.8994	0.21159		24.8994	-81.6854
24.9238	-83.1189		24.9238	0.20277		24.9238	-81.6946
24.9482	-83.1109		24.9482	0.20417		24.9482	-81.7069
24.9727	-83.125		24.9727	0.21141		24.9727	-81.7074
24.9971	-83.122		24.9971	0.22407		24.9971	-81.7174
25.0215	-83.1345		25.0215	0.22506		25.0215	-81.7303
25.0459	-83.1266		25.0459	0.22005		25.0459	-81.731
25.0703	-83.1273		25.0703	0.21906		25.0703	-81.7358
25.0947	-83.1226		25.0947	0.21731		25.0947	-81.7405
25.1191	-83.1337		25.1191	0.21953		25.1191	-81.7453
25.1436	-83.1386		25.1436	0.20682		25.1436	-81.7614
25.168	-83.147		25.168	0.21091		25.168	-81.7591
25.1924	-83.1607		25.1924	0.19935		25.1924	-81.7705
25.2168	-83.1539		25.2168	0.20564		25.2168	-81.7822
25.2412	-83.1597		25.2412	0.21208		25.2412	-81.7963
25.2656	-83.1627		25.2656	0.2243		25.2656	-81.8113
25.29	-83.1583		25.29	0.23887		25.29	-81.806
25.3145	-83.1716		25.3145	0.20284		25.3145	-81.8203
25.3389	-83.1728		25.3389	0.21233		25.3389	-81.8136
25.3633	-83.1679		25.3633	0.21707		25.3633	-81.8264
25.3877	-83.1739		25.3877	0.23184		25.3877	-81.8402
25.4121	-83.1793		25.4121	0.22585		25.4121	-81.8467
25.4365	-83.1891		25.4365	0.22598		25.4365	-81.8498
25.4609	-83.1891		25.4609	0.21765		25.4609	-81.856
25.4854	-83.1764		25.4854	0.2162		25.4854	-81.8639
25.5098	-83.2023		25.5098	0.21529		25.5098	-81.8739
25.5342	-83.2008		25.5342	0.23116		25.5342	-81.881
25.5586	-83.1883		25.5586	0.23915		25.5586	-81.8856
25.583	-83.1941		25.583	0.23203		25.583	-81.8953
25.6074	-83.1985		25.6074	0.218		25.6074	-81.9061
25.6318	-83.2088		25.6318	0.21767		25.6318	-81.9266
25.6562	-83.2112		25.6562	0.22345		25.6562	-81.9231
25.6807	-83.2067		25.6807	0.21927		25.6807	-81.9281
25.7051	-83.2076		25.7051	0.2454		25.7051	-81.944
25.7295	-83.2109		25.7295	0.25698		25.7295	-81.9518
25.7539	-83.218		25.7539	0.20388		25.7539	-81.9473
25.7783	-83.2005		25.7783	0.24418		25.7783	-81.9715
25.8027	-83.2146		25.8027	0.22603		25.8027	-81.9688
25.8271	-83.208		25.8271	0.21573		25.8271	-81.9654
25.8516	-83.226		25.8516	0.23471		25.8516	-81.9881
25.876	-83.2148		25.876	0.22874		25.876	-81.9872
25.9004	-83.2284		25.9004	0.22421		25.9004	-82.0046
25.9248	-83.227		25.9248	0.22211		25.9248	-82.0113
25.9492	-83.2223		25.9492	0.22086		25.9492	-82.0205
25.9736	-83.2256		25.9736	0.23138		25.9736	-82.022
25.998	-83.2254		25.998	0.22491		25.998	-82.0328
26.0225	-83.2241		26.0225	0.23001		26.0225	-82.0262
26.0469	-83.2292		26.0469	0.21062		26.0469	-82.042
26.0713	-83.2332		26.0713	0.23237		26.0713	-82.0416
26.0957	-83.2254		26.0957	0.23943		26.0957	-82.0523
26.1201	-83.2294		26.1201	0.23356		26.1201	-82.0614
26.1445	-83.2339		26.1445	0.24733		26.1445	-82.0536
26.1689	-83.2297		26.1689	0.22959		26.1689	-82.0848
26.1934	-83.2378		26.1934	0.22943		26.1934	-82.079
26.2178	-83.2307		26.2178	0.23539		26.2178	-82.0723
26.2422	-83.2295		26.2422	0.23456		26.2422	-82.0952
26.2666	-83.2267		26.2666	0.22548		26.2666	-82.1079
26.291	-83.2451		26.291	0.22902		26.291	-82.1129
26.3154	-83.242		26.3154	0.23467		26.3154	-82.122
26.3398	-83.2249		26.3398	0.23611		26.3398	-82.1252
26.3643	-83.2159		26.3643	0.25402		26.3643	-82.1231
26.3887	-83.2288		26.3887	0.23581		26.3887	-82.1354
26.4131	-83.2212		26.4131	0.24494		26.4131	-82.139
26.4375	-83.2264		26.4375	0.2403		26.4375	-82.1489
26.4619	-83.2276		26.4619	0.25222		26.4619	-82.1503
26.4863	-83.2266		26.4863	0.25832		26.4863	-82.1513
26.5107	-83.2194		26.5107	0.26076		26.5107	-82.1617
26.5352	-83.228		26.5352	0.25515		26.5352	-82.1676
26.5596	-83.2227		26.5596	0.25524		26.5596	-82.1786
26.584	-83.2323		26.584	0.24632		26.584	-82.1866
26.6084	-83.2265		26.6084	0.25988		26.6084	-82.2006
26.6328	-83.2149		26.6328	0.26106		26.6328	-82.2001
26.6572	-83.2189		26.6572	0.28395		26.6572	-82.1934
26.6816	-83.222		26.6816	0.26798		26.6816	-82.2136
26.7061	-83.2295		26.7061	0.27196		26.7061	-82.2147
26.7305	-83.215		26.7305	0.29657		26.7305	-82.2045
26.7549	-83.2244		26.7549	0.28656		26.7549	-82.2105
26.7793	-83.2064		26.7793	0.28731		26.7793	-82.2216
26.8037	-83.2112		26.8037	0.28201		26.8037	-82.2294
26.8281	-83.2093		26.8281	0.30801		26.8281	-82.2481
26.8525	-83.2273		26.8525	0.30657		26.8525	-82.2332
26.877	-83.2123		26.877	0.2871		26.877	-82.2364
26.9014	-83.2129		26.9014	0.30395		26.9014	-82.2564
26.9258	-83.2119		26.9258	0.29484		26.9258	-82.2635
26.9502	-83.1987		26.9502	0.31742		26.9502	-82.2672
26.9746	-83.2008		26.9746	0.31227		26.9746	-82.2724
26.999	-83.2126		26.999	0.32937		26.999	-82.2638
27.0234	-83.208		27.0234	0.32659		27.0234	-82.2651
27.0479	-83.2259		27.0479	0.32532		27.0479	-82.2868
27.0723	-83.2074		27.0723	0.3196		27.0723	-82.2822
27.0967	-83.2062		27.0967	0.32919		27.0967	-82.2879
27.1211	-83.2118		27.1211	0.33344		27.1211	-82.2943
27.1455	-83.2074		27.1455	0.33866		27.1455	-82.2913
27.1699	-83.2152		27.1699	0.33797		27.1699	-82.3041
27.1943	-83.2106		27.1943	0.35402		27.1943	-82.322
27.2188	-83.2107		27.2188	0.34675		27.2188	-82.315
27.2432	-83.2057		27.2432	0.36484		27.2432	-82.3304
27.2676	-83.2127		27.2676	0.36248		27.2676	-82.3294
27.292	-83.2192		27.292	0.37119		27.292	-82.328
27.3164	-83.1958		27.3164	0.38137		27.3164	-82.3384
27.3408	-83.202		27.3408	0.39687		27.3408	-82.3478
27.3652	-83.2014		27.3652	0.37347		27.3652	-82.3464
27.3896	-83.2117		27.3896	0.39536		27.3896	-82.3646
27.4141	-83.2107		27.4141	0.38835		27.4141	-82.3706
27.4385	-83.2081		27.4385	0.40645		27.4385	-82.3705
27.4629	-83.2171		27.4629	0.41203		27.4629	-82.3637
27.4873	-83.2212		27.4873	0.43395		27.4873	-82.3779
27.5117	-83.2149		27.5117	0.43733		27.5117	-82.3729
27.5361	-83.2177		27.5361	0.43205		27.5361	-82.3827
27.5605	-83.2113		27.5605	0.42271		27.5605	-82.3931
27.585	-83.2086		27.585	0.42976		27.585	-82.3834
27.6094	-83.2084		27.6094	0.4389		27.6094	-82.4007
27.6338	-83.2087		27.6338	0.44329		27.6338	-82.4166
27.6582	-83.2106		27.6582	0.43783		27.6582	-82.4112
27.6826	-83.2211		27.6826	0.47075		27.6826	-82.406
27.707	-83.2062		27.707	0.48736		27.707	-82.4128
27.7314	-83.2099		27.7314	0.47151		27.7314	-82.4287
27.7559	-83.2097		27.7559	0.49062		27.7559	-82.4297
27.7803	-83.2076		27.7803	0.46525		27.7803	-82.4215
27.8047	-83.1992		27.8047	0.51847		27.8047	-82.4309
27.8291	-83.2029		27.8291	0.50195		27.8291	-82.4392
27.8535	-83.2099		27.8535	0.50953		27.8535	-82.4416
27.8779	-83.2133		27.8779	0.51973		27.8779	-82.4441
27.9023	-83.2055		27.9023	0.5115		27.9023	-82.4566
27.9268	-83.2048		27.9268	0.53286		27.9268	-82.4485
27.9512	-83.2088		27.9512	0.55331		27.9512	-82.4591
27.9756	-83.2051		27.9756	0.55386		27.9756	-82.4621
28	-83.2097		28	0.54525		28	-82.4665
28.0244	-83.2057		28.0244	0.54551		28.0244	-82.4588
28.0488	-83.2052		28.0488	0.55672		28.0488	-82.471
28.0732	-83.2101		28.0732	0.55948		28.0732	-82.4693
28.0977	-83.1984		28.0977	0.5847		28.0977	-82.4845
28.1221	-83.2105		28.1221	0.58436		28.1221	-82.4856
28.1465	-83.2026		28.1465	0.59926		28.1465	-82.487
28.1709	-83.2073		28.1709	0.60633		28.1709	-82.4869
28.1953	-83.196		28.1953	0.60233		28.1953	-82.4827
28.2197	-83.2029		28.2197	0.60358		28.2197	-82.4864
28.2441	-83.2045		28.2441	0.62509		28.2441	-82.4954
28.2686	-83.1949		28.2686	0.62274		28.2686	-82.4922
28.293	-83.1963		28.293	0.64462		28.293	-82.5083
28.3174	-83.1913		28.3174	0.65398		28.3174	-82.4943
28.3418	-83.1916		28.3418	0.70152		28.3418	-82.5131
28.3662	-83.1924		28.3662	0.69124		28.3662	-82.5168
28.3906	-83.1997		28.3906	0.6912		28.3906	-82.508
28.415	-83.2026		28.415	0.75459		28.415	-82.512
28.4395	-83.1937		28.4395	0.74383		28.4395	-82.5132
28.4639	-83.1957		28.4639	0.7266		28.4639	-82.5137
28.4883	-83.1833		28.4883	0.75275		28.4883	-82.5187
28.5127	-83.1931		28.5127	0.72739		28.5127	-82.5223
28.5371	-83.1861		28.5371	0.74424		28.5371	-82.5286
28.5615	-83.1877		28.5615	0.75514		28.5615	-82.5326
28.5859	-83.1918		28.5859	0.78375		28.5859	-82.5441
28.6104	-83.1947		28.6104	0.7531		28.6104	-82.5427
28.6348	-83.1906		28.6348	0.81202		28.6348	-82.5267
28.6592	-83.1921		28.6592	0.82093		28.6592	-82.5404
28.6836	-83.1933		28.6836	0.81157		28.6836	-82.5257
28.708	-83.1928		28.708	0.85486		28.708	-82.5514
28.7324	-83.1733		28.7324	0.86468		28.7324	-82.5419
28.7568	-83.1875		28.7568	0.8655		28.7568	-82.5518
28.7812	-83.1828		28.7812	0.90434		28.7812	-82.5495
28.8057	-83.1863		28.8057	0.94053		28.8057	-82.5432
28.8301	-83.1981		28.8301	0.91717		28.8301	-82.5523
28.8545	-83.1825		28.8545	0.89008		28.8545	-82.5623
28.8789	-83.1783		28.8789	0.90304		28.8789	-82.5672
28.9033	-83.1894		28.9033	0.92768		28.9033	-82.5527
28.9277	-83.1858		28.9277	0.95638		28.9277	-82.561
28.9521	-83.1937		28.9521	0.92867		28.9521	-82.5616
28.9766	-83.183		28.9766	0.93947		28.9766	-82.5597
29.001	-83.179		29.001	0.98186		29.001	-82.5726
29.0254	-83.1856		29.0254	1.02865		29.0254	-82.5678
29.0498	-83.1765		29.0498	1.02308		29.0498	-82.572
29.0742	-83.1812		29.0742	1.03313		29.0742	-82.5713
29.0986	-83.1762		29.0986	0.99885		29.0986	-82.5709
29.123	-83.1703		29.123	1.0291		29.123	-82.5699
29.1475	-83.1637		29.1475	1.00367		29.1475	-82.5699
29.1719	-83.1619		29.1719	1.00168		29.1719	-82.5686
29.1963	-83.1622		29.1963	1.03621		29.1963	-82.566
29.2207	-83.1619		29.2207	1.03146		29.2207	-82.5757
29.2451	-83.1601		29.2451	0.99531		29.2451	-82.5753
29.2695	-83.1478		29.2695	1.04766		29.2695	-82.5719
29.2939	-83.1576		29.2939	1.01654		29.2939	-82.5699
29.3184	-83.1596		29.3184	1.05528		29.3184	-82.5787
29.3428	-83.1516		29.3428	1.02406		29.3428	-82.5694
29.3672	-83.1447		29.3672	1.05805		29.3672	-82.5752
29.3916	-83.1423		29.3916	1.0591		29.3916	-82.5677
29.416	-83.1468		29.416	1.08647		29.416	-82.573
29.4404	-83.1392		29.4404	1.11442		29.4404	-82.5636
29.4648	-83.1401		29.4648	1.12446		29.4648	-82.5661
29.4893	-83.1298		29.4893	1.12352		29.4893	-82.5604
29.5137	-83.134		29.5137	1.16398		29.5137	-82.5689
29.5381	-83.1193		29.5381	1.15392		29.5381	-82.5634
29.5625	-83.1352		29.5625	1.20152		29.5625	-82.5657
29.5869	-83.1239		29.5869	1.18687		29.5869	-82.58
29.6113	-83.1271		29.6113	1.23728		29.6113	-82.5678
29.6357	-83.1343		29.6357	1.23864		29.6357	-82.5772
29.6602	-83.1239		29.6602	1.18175		29.6602	-82.5822
29.6846	-83.1238		29.6846	1.21003		29.6846	-82.577
29.709	-83.1163		29.709	1.28675		29.709	-82.5633
29.7334	-83.1247		29.7334	1.2935		29.7334	-82.5695
29.7578	-83.1202		29.7578	1.40152		29.7578	-82.5757
29.7822	-83.112		29.7822	1.4047		29.7822	-82.5751
29.8066	-83.122		29.8066	1.35752		29.8066	-82.5649
29.8311	-83.1149		29.8311	1.34833		29.8311	-82.5663
29.8555	-83.1046		29.8555	1.39364		29.8555	-82.5717
29.8799	-83.1029		29.8799	1.41405		29.8799	-82.5754
29.9043	-83.1119		29.9043	1.44241		29.9043	-82.5765
29.9287	-83.1035		29.9287	1.53536		29.9287	-82.5806
29.9531	-83.0924		29.9531	1.67019		29.9531	-82.5676
29.9775	-83.0995		29.9775	1.6573		29.9775	-82.5759
	-83.1016						-82.5711
	-83.0935						-82.5666
	-83.0912						-82.5671
	-83.0968						-82.5751
	-83.0934						-82.5806
	-83.0929						-82.571
	-83.096						-82.5754
	-83.0858						-82.5737
	-83.0832						-82.5737
	-83.0899						-82.5664
	-83.0909						-82.5711
	-83.0958						-82.5688
	-83.0836						-82.5757
	-83.076						-82.5719
	-83.0772						-82.574
	-83.0854						-82.5763
	-83.0811						-82.5748
	-83.0698						-82.5679
	-83.0806						-82.5769
	-83.0827						-82.5717
	-83.076						-82.5744
	-83.0769						-82.5743
	-83.0708						-82.5745
	-83.0753						-82.5834
	-83.0747						-82.5862
	-83.0721						-82.5852
	-83.0824						-82.5746
	-83.073						-82.5888
	-83.076						-82.5858
	-83.0764						-82.5835
	-83.0811						-82.5815
	-83.0759						-82.5833
	-83.0752						-82.5981
	-83.0769						-82.5947
	-83.0734						-82.6027
	-83.0658						-82.6007
	-83.0784						-82.5877
	-83.0838						-82.5964
	-83.0886						-82.5998
	-83.0811						-82.5984
	-83.0806						-82.5934
	-83.0899						-82.5921
	-83.0742						-82.591
	-83.0696						-82.5845
	-83.0652						-82.582
	-83.0627						-82.5709
	-83.0463						-82.5778
	-83.0429						-82.5657
	-83.0342						-82.5706
	-83.0359						-82.5637
	-83.0328						-82.5524
	-83.022						-82.5562
	-83.0237						-82.5348
	-83.0081						-82.5448
	-83.0167						-82.5409
	-83.0009						-82.5424
	-82.9957						-82.5272
	-83.0022						-82.5428
	-82.9885						-82.5295
	-82.9883						-82.5348
	-82.9945						-82.5242
	-82.9845						-82.5198
	-82.9744						-82.5222
	-82.9807						-82.5222
	-82.9839						-82.5073
	-82.9669						-82.5069
	-82.9672						-82.5047
	-82.9596						-82.5118
	-82.9548						-82.4995
	-82.9496						-82.5013
	-82.9532						-82.5015
	-82.9544						-82.4981
	-82.9526						-82.4883
	-82.942						-82.4877
	-82.9292						-82.4849
	-82.9353						-82.4866
	-82.9428						-82.4808
	-82.9313						-82.4909
	-82.9248						-82.4804
	-82.9323						-82.4809
	-82.9304						-82.485
	-82.9304						-82.4791
	-82.927						-82.474
	-82.9247						-82.4787
	-82.9147						-82.4644
	-82.9145						-82.4673
	-82.911						-82.4721
	-82.9221						-82.4672
	-82.9175						-82.4642
	-82.9109						-82.4656
	-82.9044						-82.466
	-82.9065						-82.4615
	-82.9136						-82.4608
	-82.9143						-82.4606
	-82.9047						-82.4634
	-82.9008						-82.4661
	-82.8988						-82.4569
	-82.8963						-82.4666
	-82.9016						-82.466
	-82.9037						-82.4625
	-82.8939						-82.4597
	-82.8981						-82.4602
	-82.8979						-82.4549
	-82.9005						-82.4497
	-82.8991						-82.4589
	-82.8978						-82.4502
	-82.8903						-82.4664
	-82.9021						-82.4598
	-82.8975						-82.4617
	-82.9065						-82.4679
	-82.9004						-82.464
	-82.9049						-82.4585
	-82.8972						-82.4664
	-82.8986						-82.4721
	-82.8999						-82.4692
	-82.9047						-82.4633
	-82.9133						-82.4683
	-82.9133						-82.4713
	-82.9104						-82.4736
	-82.9094						-82.4762
	-82.9136						-82.4713
	-82.9155						-82.4746
	-82.9198						-82.4772
	-82.9027						-82.4695
	-82.9013						-82.4761
	-82.8939						-82.4547
	-82.8883						-82.4482
	-82.8733						-82.4454
	-82.8764						-82.4445
	-82.8616						-82.4276
	-82.8538						-82.4253
	-82.8531						-82.4244
	-82.8443						-82.4199
	-82.8378						-82.4131
	-82.8305						-82.4067
	-82.8262						-82.4002
	-82.8247						-82.3949
	-82.8166						-82.3945
	-82.8107						-82.3851
	-82.7982						-82.3797
	-82.8041						-82.3758
	-82.7922						-82.3754
	-82.7917						-82.3588
	-82.7829						-82.3581
	-82.7849						-82.3559
	-82.7815						-82.3456
	-82.7699						-82.3475
	-82.7766						-82.3433
	-82.7659						-82.3348
	-82.7618						-82.3316
	-82.7677						-82.3355
	-82.7591						-82.336
	-82.7586						-82.3296
	-82.7523						-82.319
	-82.7491						-82.319
	-82.7544						-82.3098
	-82.7385						-82.3085
	-82.7439						-82.3073
	-82.7405						-82.3018
	-82.7391						-82.3061
	-82.7265						-82.2943
	-82.7337						-82.3023
	-82.7276						-82.2999
	-82.7188						-82.2916
	-82.715						-82.2955
	-82.7131						-82.2916
	-82.7131						-82.2838
	-82.7124						-82.2858
	-82.7154						-82.2832
	-82.7168						-82.2836
	-82.7159						-82.2831
	-82.7197						-82.2802
	-82.7055						-82.2783
	-82.7075						-82.2861
	-82.7014						-82.2778
	-82.7111						-82.2832
	-82.6993						-82.2727
	-82.7074						-82.277
	-82.707						-82.2708
	-82.7043						-82.2653
	-82.704						-82.2694
	-82.7102						-82.2665
	-82.7103						-82.2694
	-82.7104						-82.2602
	-82.7123						-82.2647
	-82.7107						-82.2658
	-82.7057						-82.2672
	-82.7101						-82.2711
	-82.7127						-82.2675
	-82.7147						-82.2696
	-82.7043						-82.2707
	-82.7147						-82.2724
	-82.7177						-82.2828
	-82.7165						-82.28
	-82.7166						-82.2759
	-82.7287						-82.2714
	-82.7214						-82.2719
	-82.7289						-82.2724
	-82.7293						-82.278
	-82.7298						-82.2814
	-82.7318						-82.2761
	-82.7378						-82.2861
	-82.7446						-82.2788
	-82.7395						-82.284
	-82.7409						-82.2868
	-82.7343						-82.2803
	-82.7333						-82.2757
	-82.7221						-82.259
	-82.7151						-82.2559
	-82.7014						-82.2482
	-82.7041						-82.2386
	-82.6912						-82.2336
	-82.6862						-82.2197
	-82.6768						-82.2142
	-82.6656						-82.2151
	-82.6609						-82.2018
	-82.6571						-82.201
	-82.6493						-82.1893
	-82.6371						-82.1808
	-82.6332						-82.1764
	-82.6269						-82.1611
	-82.6244						-82.1621
	-82.6208						-82.154
	-82.6084						-82.1496
	-82.6118						-82.1364
	-82.597						-82.1347
	-82.5914						-82.1342
	-82.5889						-82.1205
	-82.5828						-82.1193
	-82.5726						-82.1151
	-82.5765						-82.1102
	-82.5674						-82.1031
	-82.559						-82.0921
	-82.5536						-82.0891
	-82.5573						-82.0855
	-82.5546						-82.0846
	-82.5459						-82.0768
	-82.5385						-82.0697
	-82.5372						-82.066
	-82.5318						-82.0616
	-82.5319						-82.0544
	-82.5254						-82.0512
	-82.5171						-82.0517
	-82.5122						-82.0461
	-82.5106						-82.0385
	-82.5134						-82.0377
	-82.5043						-82.0329
	-82.5009						-82.0286
	-82.5003						-82.0193
	-82.4981						-82.0165
	-82.4957						-82.0154
	-82.4931						-82.0049
	-82.4915						-82.0021
	-82.4815						-81.999
	-82.4826						-82.003
	-82.4788						-81.9982
	-82.4747						-81.9924
	-82.4703						-81.988
	-82.4721						-81.9845
	-82.4652						-81.9857
	-82.4686						-81.9849
	-82.463						-81.978
	-82.4638						-81.9672
	-82.4667						-81.9648
	-82.4498						-81.971
	-82.4561						-81.9649
	-82.4497						-81.9628
	-82.4488						-81.9588
	-82.4517						-81.9588
	-82.445						-81.9559
	-82.4433						-81.9481
	-82.4448						-81.9443
	-82.4459						-81.945
	-82.4377						-81.9397
	-82.4322						-81.9384
	-82.4407						-81.9461
	-82.4344						-81.9371
	-82.4304						-81.9351
	-82.44						-81.936
	-82.4311						-81.937
	-82.4286						-81.9365
	-82.4293						-81.9281
	-82.4338						-81.92
	-82.4229						-81.927
	-82.4326						-81.9298
	-82.4296						-81.925
	-82.4302						-81.9287
	-82.4113						-81.9166
	-82.4122						-81.9082
	-82.4026						-81.8987
	-82.4016						-81.8931
	-82.3894						-81.8851
	-82.3795						-81.8733
	-82.3832						-81.8692
	-82.3716						-81.8659
	-82.3621						-81.8487
	-82.356						-81.8474
	-82.3536						-81.8423
	-82.3398						-81.8394
	-82.3374						-81.8269
	-82.3267						-81.8168
	-82.3284						-81.8171
	-82.3194						-81.8164
	-82.3106						-81.8018
	-82.2995						-81.7914
	-82.2993						-81.7914
	-82.2843						-81.7835
	-82.2838						-81.778
	-82.2825						-81.772
	-82.2785						-81.7688
	-82.2694						-81.7593
	-82.2602						-81.7585
	-82.2469						-81.7509
	-82.2465						-81.7404
	-82.2356						-81.7329
	-82.2314						-81.7252
	-82.2299						-81.7268
	-82.2237						-81.7164
	-82.209						-81.7133
	-82.2102						-81.705
	-82.2032						-81.7034
	-82.1929						-81.6967
	-82.1957						-81.6877
	-82.181						-81.6783
	-82.1798						-81.6843
	-82.1685						-81.6713
	-82.1646						-81.6648
	-82.1552						-81.6609
	-82.1473						-81.6565
	-82.1433						-81.6508
	-82.1379						-81.6431
	-82.1384						-81.6439
	-82.1275						-81.6376
	-82.1281						-81.6281
	-82.116						-81.626
	-82.1063						-81.6165
	-82.1061						-81.6157
	-82.0999						-81.6125
	-82.0938						-81.6077
	-82.0882						-81.601
	-82.0851						-81.5983
	-82.0791						-81.5892
	-82.065						-81.5847
	-82.0734						-81.5817
	-82.0621						-81.5802
	-82.0591						-81.576
	-82.0532						-81.5651
	-82.051						-81.5628
	-82.0435						-81.5643
	-82.047						-81.5557
	-82.0306						-81.5587
	-82.0413						-81.5461
	-82.0305						-81.5488
	-82.0258						-81.5433
	-82.0263						-81.5407
	-82.0224						-81.5366
	-82.018						-81.5246
	-82.0098						-81.5318
	-82.0139						-81.5253
	-82.0082						-81.5254
	-82.0083						-81.5119
	-82.008						-81.5099
	-82.0026						-81.5174
	-81.9989						-81.5053
	-81.9977						-81.5054
	-81.9979						-81.4975
	-81.993						-81.4999
	-81.9935						-81.4927
	-81.9937						-81.496
	-81.9932						-81.4882
	-81.993						-81.4848
	-81.9974						-81.4851
	-81.9973						-81.4836
	-81.9982						-81.4801
	-81.9917						-81.4727
	-81.9917						-81.4745
	-81.9961						-81.4716
	-81.9916						-81.47
	-81.9954						-81.4611
	-81.9999						-81.4592
	-82.0017						-81.4614
	-81.9959						-81.4581
	-82.0014						-81.4563
	-81.9971						-81.4523
	-82.0006						-81.4627
	-82						-81.4551
	-82.0093						-81.4492
	-82.001						-81.4486
	-82.0028						-81.4378
	-82.012						-81.4458
	-82.0104						-81.4441
	-82.0071						-81.4445
	-82.0145						-81.4334
	-82.0143						-81.4351
	-82.0167						-81.4401
	-82.0164						-81.4343
	-82.0303						-81.4333
	-82.0205						-81.4307
	-82.021						-81.4355
	-82.0306						-81.4228
	-82.021						-81.423
	-82.0228						-81.4249
	-82.0302						-81.4246
	-82.026						-81.4197
	-82.0315						-81.4197
	-82.0277						-81.4182
	-82.0325						-81.4128
	-82.0318						-81.4088
	-82.0324						-81.4075
	-82.0311						-81.4044
	-82.028						-81.4047
	-82.0277						-81.3982
	-82.0324						-81.3996
	-82.0316						-81.3989
	-82.0302						-81.3917
	-82.0357						-81.3957
	-82.0312						-81.3898
	-82.0345						-81.3944
	-82.0349						-81.3872
	-82.0332						-81.3853
	-82.0378						-81.3845
	-82.0369						-81.3823
	-82.0349						-81.3756
	-82.0249						-81.3761
	-82.0289						-81.3704
	-82.0272						-81.3746
	-82.0287						-81.3623
	-82.0229						-81.3655
	-82.025						-81.3583
	-82.0241						-81.3573
	-82.0278						-81.3608
	-82.0194						-81.3533
	-82.0215						-81.3483
	-82.0259						-81.3478
	-82.0118						-81.3443
	-82.0147						-81.3463
	-82.0042						-81.342
	-82.0028						-81.336
	-82.0049						-81.3339
	-82.0064						-81.3323
	-81.9992						-81.3253
	-81.9932						-81.322
	-81.9968						-81.3178
	-81.9952						-81.3143
	-81.9919						-81.3136
	-81.9951						-81.3018
	-81.9791						-81.299
	-81.979						-81.3021
	-81.9805						-81.2891
	-81.972						-81.2891
	-81.9778						-81.2852
	-81.9694						-81.2946
	-81.9806						-81.2909
	-81.9784						-81.2871
	-81.9836						-81.2967
	-81.9824						-81.3017
	-81.9904						-81.2906
	-81.9926						-81.2956
	-81.9888						-81.2969
	-81.9865						-81.3008
	-81.9863						-81.2954
	-81.9928						-81.3008
	-81.9971						-81.2971
	-81.995						-81.3002
	-81.995						-81.3001
	-81.9901						-81.3
	-82.0032						-81.3009
	-81.9982						-81.3089
	-82.0026						-81.3072
	-81.9995						-81.3021
	-82.0035						-81.3067
	-82.0004						-81.2952
	-82.0029						-81.3038
	-82.007						-81.305
	-81.9995						-81.3036
	-82.0038						-81.3052
	-81.9998						-81.3028
	-82.0052						-81.2989
	-82.0025						-81.3013
	-82.0023						-81.2996
	-82.0025						-81.2961
	-81.9979						-81.2991
	-82.0035						-81.3012
	-81.9978						-81.2955
	-81.9975						-81.2972
	-81.9952						-81.29
	-81.9965						-81.287
	-81.9956						-81.2933
	-81.9959						-81.2842
	-81.9856						-81.2857
	-81.991						-81.2832
	-82.0007						-81.2815
	-81.9859						-81.2756
	-81.9842						-81.2779
	-81.9906						-81.2801
	-81.9844						-81.2764
	-81.9853						-81.2661
	-81.9801						-81.2665
	-81.9755						-81.2626
	-81.9736						-81.2628
	-81.9745						-81.2585
	-81.9695						-81.2532
	-81.9635						-81.2502
	-81.9602						-81.241
	-81.9573						-81.2496
	-81.9512						-81.2395
	-81.9503						-81.2401
	-81.9477						-81.2331
	-81.9394						-81.228
	-81.9378						-81.2216
	-81.9396						-81.2212
	-81.9337						-81.2165
	-81.927						-81.2091
	-81.9212						-81.2112
	-81.9199						-81.2058
	-81.9177						-81.1981
	-81.911						-81.1896
	-81.9069						-81.1865
	-81.906						-81.1823
	-81.8957						-81.1751
	-81.8915						-81.1722
	-81.884						-81.1694
	-81.8849						-81.1614
	-81.8835						-81.1551
	-81.8696						-81.1535
	-81.8626						-81.1479
	-81.8554						-81.1464
	-81.8531						-81.1409
	-81.8515						-81.1329
	-81.8416						-81.1212
	-81.84						-81.1161
	-81.8329						-81.1109
	-81.8246						-81.1066
	-81.8266						-81.1031
	-81.823						-81.1086
	-81.8306						-81.1036
	-81.8209						-81.1021
	-81.8262						-81.099
	-81.8246						-81.1039
	-81.8267						-81.1072
	-81.8217						-81.1015
	-81.826						-81.1012
	-81.8265						-81.1015
	-81.8214						-81.0945
	-81.8227						-81.1036
	-81.821						-81.0929
	-81.8227						-81.09
	-81.8163						-81.0881
	-81.811						-81.087
	-81.8162						-81.0873
	-81.8181						-81.0868
	-81.8143						-81.0847
	-81.8085						-81.0804
	-81.8068						-81.0801
	-81.805						-81.0784
	-81.8068						-81.0737
	-81.8015						-81.072
	-81.8015						-81.0677
	-81.7971						-81.0651
	-81.7947						-81.0612
	-81.7896						-81.0585
	-81.7915						-81.0605
	-81.7843						-81.0542
	-81.7842						-81.051
	-81.7766						-81.046
	-81.7702						-81.0452
	-81.7679						-81.0332
	-81.7703						-81.0367
	-81.7672						-81.0347
	-81.7626						-81.0308
	-81.756						-81.0215
	-81.7515						-81.018
	-81.7499						-81.0156
	-81.7417						-81.0121
	-81.7409						-81.0068
	-81.7352						-81.0057
	-81.7289						-80.9967
	-81.7294						-80.9942
	-81.729						-80.9914
	-81.7204						-80.9843
	-81.7145						-80.9809
	-81.7106						-80.9782
	-81.7028						-80.9681
	-81.7125						-80.9624
	-81.6944						-80.9617
	-81.689						-80.9535
	-81.6855						-80.9484
	-81.6817						-80.9461
	-81.6718						-80.94
	-81.6687						-80.9394
	-81.6631						-80.9342
	-81.6647						-80.9279
	-81.6537						-80.9215
	-81.641						-80.9105
	-81.6473						-80.899
	-81.6391						-80.9035
	-81.6305						-80.8909
	-81.6298						-80.889
	-81.615						-80.8838
	-81.6074						-80.8756
	-81.609						-80.8713
	-81.5973						-80.8606
	-81.5903						-80.8563
	-81.5817						-80.849
	-81.5827						-80.8441
	-81.5803						-80.8387
	-81.5602						-80.8296
	-81.5622						-80.8227
	-81.5553						-80.8155
	-81.5413						-80.8104
	-81.536						-80.8045
	-81.5266						-80.791
	-81.5194						-80.7856
	-81.513						-80.7809
	-81.5114						-80.7722
	-81.5127						-80.7723
	-81.5055						-80.7686
	-81.5017						-80.7682
	-81.5047						-80.7616
	-81.5017						-80.7645
	-81.4929						-80.7601
	-81.4946						-80.7598
	-81.4823						-80.75
	-81.4849						-80.7526
	-81.4776						-80.7482
	-81.4808						-80.7412
	-81.4724						-80.7419
	-81.4742						-80.7336
	-81.4659						-80.7275
	-81.4672						-80.7297
	-81.4669						-80.7298
	-81.46						-80.7209
	-81.4573						-80.718
	-81.4452						-80.7137
	-81.4469						-80.707
	-81.4366						-80.7063
	-81.4447						-80.6949
	-81.4389						-80.6993
	-81.4268						-80.6918
	-81.4298						-80.6856
	-81.4195						-80.6808
	-81.41						-80.6771
	-81.4088						-80.6724
	-81.4143						-80.6733
	-81.4064						-80.67
	-81.3939						-80.6584
	-81.3963						-80.6603
	-81.3949						-80.6535
	-81.3873						-80.6435
	-81.3845						-80.6418
	-81.3758						-80.6349
	-81.3754						-80.6332
	-81.3732						-80.6229
	-81.3689						-80.6165
	-81.3558						-80.6204
	-81.3512						-80.608
	-81.3466						-80.6055
	-81.343						-80.5993
	-81.3369						-80.5965
	-81.3368						-80.5912
	-81.3318						-80.5794
	-81.3292						-80.5754
	-81.3156						-80.5708
	-81.3132						-80.5622
	-81.3012						-80.5594
	-81.2974						-80.5555
	-81.2952						-80.554
	-81.2886						-80.5378
	-81.2817						-80.5384
	-81.2727						-80.5298
	-81.2655						-80.5232
	-81.2635						-80.5241
	-81.2611						-80.5136
	-81.2513						-80.5101
	-81.2473						-80.4996
	-81.2417						-80.5017
	-81.2371						-80.4926
	-81.2324						-80.4851
	-81.2248						-80.4801
	-81.2199						-80.4688
	-81.2107						-80.4649
	-81.2052						-80.4583
	-81.2022						-80.45
	-81.1934						-80.4466
	-81.1816						-80.4408
	-81.1748						-80.4347
	-81.1771						-80.4306
	-81.1735						-80.4205
	-81.1633						-80.4158
	-81.152						-80.4139
	-81.1427						-80.3995
	-81.1404						-80.3979
	-81.1332						-80.389
	-81.1274						-80.3867
	-81.1238						-80.3804
	-81.1163						-80.3718
	-81.1145						-80.3649
	-81.1105						-80.3599
	-81.0997						-80.3555
	-81.098						-80.3454
	-81.0862						-80.3448
	-81.0848						-80.3416
	-81.0878						-80.3399
	-81.0768						-80.3296
	-81.0703						-80.33
	-81.0703						-80.3215
	-81.064						-80.3186
	-81.0606						-80.3171
	-81.0599						-80.3007
	-81.0504						-80.3045
	-81.0505						-80.2997
	-81.0388						-80.3002
	-81.0374						-80.2892
	-81.0372						-80.2841
	-81.0291						-80.2776
	-81.0247						-80.2735
	-81.0139						-80.2694
	-81.0163						-80.2614
	-81.0148						-80.2633
	-81.0085						-80.2522
	-81.0021						-80.2531
	-81.0007						-80.2425
	-80.9972						-80.2404
	-80.9905						-80.2383
	-80.9876						-80.2331
	-80.9877						-80.23
	-80.9777						-80.2301
	-80.9779						-80.2233
	-80.9715						-80.2103
	-80.9672						-80.209
	-80.9606						-80.2085
	-80.9536						-80.2014
	-80.9537						-80.1975
	-80.947						-80.2018
	-80.942						-80.1864
	-80.9424						-80.1832
	-80.9368						-80.1785
	-80.932						-80.1714
	-80.9328						-80.1697
	-80.923						-80.1627
	-80.9197						-80.165
	-80.9119						-80.1518
	-80.9068						-80.1535
	-80.899						-80.154
	-80.8918						-80.1411
	-80.8996						-80.1419
	-80.8863						-80.1313
	-80.8782						-80.1254
	-80.8741						-80.1196
	-80.8747						-80.1238
	-80.8742						-80.1155
	-80.8687						-80.1128
	-80.8619						-80.1094
	-80.8583						-80.106
	-80.8427						-80.0973
	-80.8457						-80.0951
	-80.8394						-80.0944
	-80.8402						-80.0817
	-80.828						-80.0884
	-80.8257						-80.0767
	-80.8244						-80.0719
	-80.8316						-80.075
	-80.8082						-80.0581
	-80.8134						-80.0636
	-80.8041						-80.0542
	-80.8001						-80.0502
	-80.7943						-80.0473
	-80.7894						-80.0411
	-80.7802						-80.0345
	-80.7773						-80.0372
	-80.7694						-80.0358
	-80.7717						-80.0229
	-80.7636						-80.0207
	-80.761						-80.0264
	-80.7579						-80.0167
	-80.7502						-80.009
	-80.7477						-80.0091
	-80.7407						-80.0025
	-80.7415						-79.9987
	-80.7344						-79.9921
	-80.7294						-79.9898
	-80.7175						-79.9833
	-80.7203						-79.9787
	-80.7146						-79.9691
	-80.7098						-79.9685
	-80.7097						-79.9633
	-80.7076						-79.9631
	-80.6997						-79.9639
	-80.6946						-79.9582
	-80.692						-79.9531
	-80.6847						-79.9481
	-80.6812						-79.9415
	-80.6713						-79.9351
	-80.6667						-79.9343
	-80.6735						-79.9297
	-80.6661						-79.9267
	-80.6663						-79.9211
	-80.6486						-79.9186
	-80.6469						-79.9132
	-80.6535						-79.9035
	-80.6471						-79.9002
	-80.6406						-79.895
	-80.6326						-79.8821
	-80.6377						-79.883
	-80.6309						-79.888
	-80.6326						-79.8786
	-80.6252						-79.8676
	-80.6077						-79.8755
	-80.6157						-79.8661
	-80.6065						-79.8689
	-80.6106						-79.8601
	-80.5967						-79.8595
	-80.6012						-79.8498
	-80.5932						-79.8521
	-80.5853						-79.8398
	-80.5826						-79.8449
	-80.5847						-79.8339
	-80.5798						-79.82
	-80.5698						-79.8226
	-80.5688						-79.8154
	-80.5584						-79.8075
	-80.5633						-79.811
	-80.5602						-79.8023
	-80.5559						-79.7946
	-80.5465						-79.7874
	-80.5467						-79.7793
	-80.5339						-79.792
	-80.5352						-79.7765
	-80.5241						-79.7674
	-80.5302						-79.7707
	-80.5247						-79.7672
	-80.5148						-79.7573
	-80.5111						-79.7535
	-80.5144						-79.7502
	-80.5015						-79.7474
	-80.5045						-79.7374
	-80.4981						-79.7346
	-80.4947						-79.7258
	-80.4885						-79.7305
	-80.4917						-79.7169
	-80.4839						-79.7191
	-80.4844						-79.7017
	-80.4724						-79.7041
	-80.4693						-79.7087
	-80.4587						-79.6928
	-80.4611						-79.681
	-80.4632						-79.6868
	-80.4562						-79.682
	-80.4513						-79.6796
	-80.446						-79.6773
	-80.4373						-79.6683
	-80.4362						-79.6579
	-80.4409						-79.6562
	-80.4262						-79.6521
	-80.4272						-79.647
	-80.4308						-79.642
	-80.4165						-79.6383
	-80.416						-79.6389
	-80.4086						-79.6262
	-80.4029						-79.6266
	-80.4036						-79.6112
	-80.4056						-79.6158
	-80.3957						-79.6111
	-80.3898						-79.6069
	-80.378						-79.6
	-80.3805						-79.5928
	-80.3685						-79.5879
	-80.3702						-79.573
	-80.3667						-79.5738
	-80.3593						-79.5702
	-80.3453						-79.556
	-80.358						-79.5625
	-80.3452						-79.5501
	-80.3352						-79.5348
	-80.3253						-79.5416
	-80.3271						-79.5387
	-80.3136						-79.5296
	-80.3174						-79.5241
	-80.3148						-79.5188
	-80.3119						-79.5164
	-80.3068						-79.5093
	-80.2957						-79.496
	-80.291						-79.5017
	-80.2953						-79.4807
	-80.2914						-79.4826
	-80.2807						-79.4818
	-80.2835						-79.4768
	-80.2741						-79.4596
	-80.2739						-79.457
	-80.266						-79.4565
	-80.2567						-79.4513
	-80.2509						-79.4469
[truncated: 6,194 more rows]

## Sheet: Fig 3f
Column1	Column2
time	Signal
second	Volt
-6.70000E-06	+289.06251E-06
-6.65000E-06	+234.37501E-06
-6.60000E-06	+171.87501E-06
-6.55000E-06	+179.68751E-06
-6.50000E-06	+117.18751E-06
-6.45000E-06	+234.37501E-06
-6.40000E-06	+164.06251E-06
-6.35000E-06	+242.18751E-06
-6.30000E-06	+85.93750E-06
-6.25000E-06	+312.50001E-06
-6.20000E-06	+46.87500E-06
-6.15000E-06	+367.18752E-06
-6.10000E-06	+101.56250E-06
-6.05000E-06	+125.00001E-06
-6.00000E-06	+343.75002E-06
-5.95000E-06	-54.68750E-06
-5.90000E-06	+242.18751E-06
-5.85000E-06	+171.87501E-06
-5.80000E-06	+179.68751E-06
-5.75000E-06	+125.00001E-06
-5.70000E-06	+125.00001E-06
-5.65000E-06	+140.62501E-06
-5.60000E-06	+171.87501E-06
-5.55000E-06	+117.18751E-06
-5.50000E-06	+171.87501E-06
-5.45000E-06	+125.00001E-06
-5.40000E-06	+250.00001E-06
-5.35000E-06	+109.37501E-06
-5.30000E-06	+140.62501E-06
-5.25000E-06	+164.06251E-06
-5.20000E-06	+289.06251E-06
-5.15000E-06	+125.00001E-06
-5.10000E-06	+179.68751E-06
-5.05000E-06	+70.31250E-06
-5.00000E-06	+257.81251E-06
-4.95000E-06	+109.37501E-06
-4.90000E-06	+171.87501E-06
-4.85000E-06	+273.43751E-06
-4.80000E-06	+250.00001E-06
-4.75000E-06	+78.12500E-06
-4.70000E-06	+125.00001E-06
-4.65000E-06	+218.75001E-06
-4.60000E-06	+125.00001E-06
-4.55000E-06	+257.81251E-06
-4.50000E-06	+78.12500E-06
-4.45000E-06	+265.62501E-06
-4.40000E-06	+101.56250E-06
-4.35000E-06	+164.06251E-06
-4.30000E-06	+179.68751E-06
-4.25000E-06	+140.62501E-06
-4.20000E-06	+281.25001E-06
-4.15000E-06	+39.06250E-06
-4.10000E-06	+320.31252E-06
-4.05000E-06	+234.37501E-06
-4.00000E-06	+218.75001E-06
-3.95000E-06	+62.50000E-06
-3.90000E-06	+164.06251E-06
-3.85000E-06	+140.62501E-06
-3.80000E-06	+375.00002E-06
-3.75000E-06	+0.0E+00
-3.70000E-06	+218.75001E-06
-3.65000E-06	+367.18752E-06
-3.60000E-06	-85.93750E-06
-3.55000E-06	+320.31252E-06
-3.50000E-06	+78.12500E-06
-3.45000E-06	+179.68751E-06
-3.40000E-06	+257.81251E-06
-3.35000E-06	+171.87501E-06
-3.30000E-06	+179.68751E-06
-3.25000E-06	+93.75000E-06
-3.20000E-06	+179.68751E-06
-3.15000E-06	+148.43751E-06
-3.10000E-06	+164.06251E-06
-3.05000E-06	+210.93751E-06
-3.00000E-06	+250.00001E-06
-2.95000E-06	+203.12501E-06
-2.90000E-06	+70.31250E-06
-2.85000E-06	+187.50001E-06
-2.80000E-06	+210.93751E-06
-2.75000E-06	+203.12501E-06
-2.70000E-06	+132.81251E-06
-2.65000E-06	+78.12500E-06
-2.60000E-06	+320.31252E-06
-2.55000E-06	+187.50001E-06
-2.50000E-06	+203.12501E-06
-2.45000E-06	+93.75000E-06
-2.40000E-06	+250.00001E-06
-2.35000E-06	+62.50000E-06
-2.30000E-06	+265.62501E-06
-2.25000E-06	+70.31250E-06
-2.20000E-06	+234.37501E-06
-2.15000E-06	+125.00001E-06
-2.10000E-06	+265.62501E-06
-2.05000E-06	+109.37501E-06
-2.00000E-06	+148.43751E-06
-1.95000E-06	+203.12501E-06
-1.90000E-06	+234.37501E-06
-1.85000E-06	+78.12500E-06
-1.80000E-06	+171.87501E-06
-1.75000E-06	+109.37501E-06
-1.70000E-06	+109.37501E-06
-1.65000E-06	+289.06251E-06
-1.60000E-06	+93.75000E-06
-1.55000E-06	+234.37501E-06
-1.50000E-06	+125.00001E-06
-1.45000E-06	+140.62501E-06
-1.40000E-06	+226.56251E-06
-1.35000E-06	+93.75000E-06
-1.30000E-06	+187.50001E-06
-1.25000E-06	+85.93750E-06
-1.20000E-06	+250.00001E-06
-1.15000E-06	+179.68751E-06
-1.10000E-06	+125.00001E-06
-1.05000E-06	+156.25001E-06
-1.00000E-06	+148.43751E-06
-950.00E-09	+195.31251E-06
-900.00E-09	+257.81251E-06
-850.00E-09	+15.62500E-06
-800.00E-09	-15.32812573E-03
-750.00E-09	+8.91406292E-03
-700.00E-09	+11.20312553E-03
-650.00E-09	-15.87500075E-03
-600.00E-09	-875.00004E-06
-550.00E-09	+15.87500075E-03
-500.00E-09	-9.91406297E-03
-450.00E-09	-11.41406304E-03
-400.00E-09	+15.87500075E-03
-350.00E-09	+742.18754E-06
-300.00E-09	-15.87500075E-03
-250.00E-09	+9.79687547E-03
-200.00E-09	+11.33593804E-03
-150.00E-09	-15.87500075E-03
-100.00E-09	-812.50004E-06
-50.00E-09	+15.87500075E-03
+0.0E+00	-9.85937547E-03
+50.00E-09	-7.35937535E-03
+100.00E-09	-3.19531265E-03
+150.00E-09	-5.84375028E-03
+200.00E-09	-2.21875011E-03
+250.00E-09	-882.81254E-06
+300.00E-09	+1.09375005E-03
+350.00E-09	-695.31253E-06
+400.00E-09	-1.57812507E-03
+450.00E-09	-101.56250E-06
+500.00E-09	-54.68750E-06
+550.00E-09	-1.03125005E-03
+600.00E-09	-703.12503E-06
+650.00E-09	-820.31254E-06
+700.00E-09	-398.43752E-06
+750.00E-09	+304.68751E-06
+800.00E-09	+109.37501E-06
+850.00E-09	-78.12500E-06
+900.00E-09	+570.31253E-06
+950.00E-09	+304.68751E-06
+1.00000E-06	+585.93753E-06
+1.05000E-06	+1.09375005E-03
+1.10000E-06	+1.42187507E-03
+1.15000E-06	+1.64062508E-03
+1.20000E-06	+2.10156260E-03
+1.25000E-06	+1.85937509E-03
+1.30000E-06	+1.99218759E-03
+1.35000E-06	+2.37500011E-03
+1.40000E-06	+2.25781261E-03
+1.45000E-06	+2.35937511E-03
+1.50000E-06	+2.25781261E-03
+1.55000E-06	+2.24218761E-03
+1.60000E-06	+2.01562510E-03
+1.65000E-06	+2.15625010E-03
+1.70000E-06	+2.07812510E-03
+1.75000E-06	+1.94531259E-03
+1.80000E-06	+2.11718760E-03
+1.85000E-06	+1.77343758E-03
+1.90000E-06	+1.44531257E-03
+1.95000E-06	+1.39843757E-03
+2.00000E-06	+1.06250005E-03
+2.05000E-06	+890.62504E-06
+2.10000E-06	+796.87504E-06
+2.15000E-06	+539.06253E-06
+2.20000E-06	+398.43752E-06
+2.25000E-06	+109.37501E-06
+2.30000E-06	-85.93750E-06
+2.35000E-06	-429.68752E-06
+2.40000E-06	-507.81252E-06
+2.45000E-06	-796.87504E-06
+2.50000E-06	-796.87504E-06
+2.55000E-06	-1.11718755E-03
+2.60000E-06	-1.12500005E-03
+2.65000E-06	-1.20312506E-03
+2.70000E-06	-1.27343756E-03
+2.75000E-06	-1.39843757E-03
+2.80000E-06	-1.33593756E-03
+2.85000E-06	-1.26562506E-03
+2.90000E-06	-1.36718756E-03
+2.95000E-06	-1.17187506E-03
+3.00000E-06	-1.30468756E-03
+3.05000E-06	-1.10156255E-03
+3.10000E-06	-1.13281255E-03
+3.15000E-06	-882.81254E-06
+3.20000E-06	-718.75003E-06
+3.25000E-06	-523.43752E-06
+3.30000E-06	-226.56251E-06
+3.35000E-06	-492.18752E-06
+3.40000E-06	-78.12500E-06
+3.45000E-06	+0.0E+00
+3.50000E-06	+179.68751E-06
+3.55000E-06	+296.87501E-06
+3.60000E-06	+367.18752E-06
+3.65000E-06	+460.93752E-06
+3.70000E-06	+734.37503E-06
+3.75000E-06	+695.31253E-06
+3.80000E-06	+835.93754E-06
+3.85000E-06	+945.31254E-06
+3.90000E-06	+992.18755E-06
+3.95000E-06	+1.07812505E-03
+4.00000E-06	+992.18755E-06
+4.05000E-06	+1.09375005E-03
+4.10000E-06	+1.17187506E-03
+4.15000E-06	+953.12505E-06
+4.20000E-06	+1.18750006E-03
+4.25000E-06	+992.18755E-06
+4.30000E-06	+1.03906255E-03
+4.35000E-06	+867.18754E-06
+4.40000E-06	+867.18754E-06
+4.45000E-06	+835.93754E-06
+4.50000E-06	+671.87503E-06
+4.55000E-06	+742.18754E-06
+4.60000E-06	+515.62502E-06
+4.65000E-06	+515.62502E-06
+4.70000E-06	+320.31252E-06
+4.75000E-06	+273.43751E-06
+4.80000E-06	+203.12501E-06
+4.85000E-06	+132.81251E-06
+4.90000E-06	-54.68750E-06
+4.95000E-06	-117.18751E-06
+5.00000E-06	-187.50001E-06
+5.05000E-06	-179.68751E-06
+5.10000E-06	-367.18752E-06
+5.15000E-06	-343.75002E-06
+5.20000E-06	-414.06252E-06
+5.25000E-06	-359.37502E-06
+5.30000E-06	-390.62502E-06
+5.35000E-06	-515.62502E-06
+5.40000E-06	-406.25002E-06
+5.45000E-06	-359.37502E-06
+5.50000E-06	-585.93753E-06
+5.55000E-06	-257.81251E-06
+5.60000E-06	-476.56252E-06
+5.65000E-06	-117.18751E-06
+5.70000E-06	-398.43752E-06
+5.75000E-06	-304.68751E-06
+5.80000E-06	-31.25000E-06
+5.85000E-06	-156.25001E-06
+5.90000E-06	+15.62500E-06
+5.95000E-06	+7.81250E-06
+6.00000E-06	+187.50001E-06
+6.05000E-06	+125.00001E-06
+6.10000E-06	+312.50001E-06
+6.15000E-06	+359.37502E-06
+6.20000E-06	+429.68752E-06
+6.25000E-06	+398.43752E-06
+6.30000E-06	+531.25003E-06
+6.35000E-06	+554.68753E-06
+6.40000E-06	+507.81252E-06
+6.45000E-06	+734.37503E-06
+6.50000E-06	+679.68753E-06
+6.55000E-06	+625.00003E-06
+6.60000E-06	+828.12504E-06
+6.65000E-06	+734.37503E-06
+6.70000E-06	+648.43753E-06
+6.75000E-06	+664.06253E-06
+6.80000E-06	+796.87504E-06
+6.85000E-06	+632.81253E-06
+6.90000E-06	+773.43754E-06
+6.95000E-06	+437.50002E-06
+7.00000E-06	+757.81254E-06
+7.05000E-06	+515.62502E-06
+7.10000E-06	+445.31252E-06
+7.15000E-06	+484.37502E-06
+7.20000E-06	+359.37502E-06
+7.25000E-06	+281.25001E-06
+7.30000E-06	+148.43751E-06
+7.35000E-06	+281.25001E-06
+7.40000E-06	+93.75000E-06
+7.45000E-06	+78.12500E-06
+7.50000E-06	+15.62500E-06
+7.55000E-06	-39.06250E-06
+7.60000E-06	-7.81250E-06
+7.65000E-06	-148.43751E-06
+7.70000E-06	-234.37501E-06
+7.75000E-06	-62.50000E-06
+7.80000E-06	-39.06250E-06
+7.85000E-06	-257.81251E-06
+7.90000E-06	-257.81251E-06
+7.95000E-06	-187.50001E-06
+8.00000E-06	-234.37501E-06
+8.05000E-06	-218.75001E-06
+8.10000E-06	-148.43751E-06
+8.15000E-06	-179.68751E-06
+8.20000E-06	-101.56250E-06
+8.25000E-06	-187.50001E-06
+8.30000E-06	-23.43750E-06
+8.35000E-06	-195.31251E-06
+8.40000E-06	+62.50000E-06
+8.45000E-06	-15.62500E-06
+8.50000E-06	+23.43750E-06
+8.55000E-06	+218.75001E-06
+8.60000E-06	+85.93750E-06
+8.65000E-06	+242.18751E-06
+8.70000E-06	+171.87501E-06
+8.75000E-06	+335.93752E-06
+8.80000E-06	+359.37502E-06
+8.85000E-06	+312.50001E-06
+8.90000E-06	+296.87501E-06
+8.95000E-06	+468.75002E-06
+9.00000E-06	+414.06252E-06
+9.05000E-06	+476.56252E-06
+9.10000E-06	+382.81252E-06
+9.15000E-06	+500.00002E-06
+9.20000E-06	+531.25003E-06
+9.25000E-06	+390.62502E-06
+9.30000E-06	+460.93752E-06
+9.35000E-06	+601.56253E-06
+9.40000E-06	+414.06252E-06
+9.45000E-06	+476.56252E-06
+9.50000E-06	+476.56252E-06
+9.55000E-06	+406.25002E-06
+9.60000E-06	+289.06251E-06
+9.65000E-06	+468.75002E-06
+9.70000E-06	+257.81251E-06
+9.75000E-06	+328.12502E-06
+9.80000E-06	+312.50001E-06
+9.85000E-06	+226.56251E-06
+9.90000E-06	+218.75001E-06
+9.95000E-06	+234.37501E-06
+10.00000E-06	+132.81251E-06
+10.05000E-06	+156.25001E-06
+10.10000E-06	+117.18751E-06
+10.15000E-06	+46.87500E-06
+10.20000E-06	+70.31250E-06
+10.25000E-06	+7.81250E-06
+10.30000E-06	+54.68750E-06
+10.35000E-06	-85.93750E-06
+10.40000E-06	+109.37501E-06
+10.45000E-06	-85.93750E-06
+10.50000E-06	+46.87500E-06
+10.55000E-06	+54.68750E-06
+10.60000E-06	-0.0E+00
+10.65000E-06	-125.00001E-06
+10.70000E-06	+31.25000E-06
+10.75000E-06	-7.81250E-06
+10.80000E-06	+54.68750E-06
+10.85000E-06	-23.43750E-06
+10.90000E-06	+101.56250E-06
+10.95000E-06	+125.00001E-06
+11.00000E-06	-15.62500E-06
+11.05000E-06	+164.06251E-06
+11.10000E-06	+78.12500E-06
+11.15000E-06	+242.18751E-06
+11.20000E-06	+156.25001E-06
+11.25000E-06	+164.06251E-06
+11.30000E-06	+210.93751E-06
+11.35000E-06	+218.75001E-06
+11.40000E-06	+351.56252E-06
+11.45000E-06	+375.00002E-06
+11.50000E-06	+203.12501E-06
+11.55000E-06	+296.87501E-06
+11.60000E-06	+281.25001E-06
+11.65000E-06	+242.18751E-06
+11.70000E-06	+468.75002E-06
+11.75000E-06	+234.37501E-06
+11.80000E-06	+429.68752E-06
+11.85000E-06	+367.18752E-06
+11.90000E-06	+328.12502E-06
+11.95000E-06	+304.68751E-06
+12.00000E-06	+335.93752E-06
+12.05000E-06	+343.75002E-06
+12.10000E-06	+273.43751E-06
+12.15000E-06	+289.06251E-06
+12.20000E-06	+289.06251E-06
+12.25000E-06	+359.37502E-06
+12.30000E-06	+257.81251E-06
+12.35000E-06	+234.37501E-06
+12.40000E-06	+140.62501E-06
+12.45000E-06	+148.43751E-06
+12.50000E-06	+195.31251E-06
+12.55000E-06	+195.31251E-06
+12.60000E-06	+171.87501E-06
+12.65000E-06	+132.81251E-06
+12.70000E-06	+93.75000E-06
+12.75000E-06	+23.43750E-06
+12.80000E-06	+140.62501E-06
+12.85000E-06	+46.87500E-06
+12.90000E-06	+171.87501E-06
+12.95000E-06	+39.06250E-06
+13.00000E-06	+148.43751E-06
+13.05000E-06	+54.68750E-06
+13.10000E-06	+15.62500E-06
+13.15000E-06	-15.62500E-06
+13.20000E-06	+179.68751E-06
+13.25000E-06	-23.43750E-06
+13.30000E-06	+164.06251E-06
+13.35000E-06	+78.12500E-06
+13.40000E-06	+273.43751E-06
+13.45000E-06	+93.75000E-06
+13.50000E-06	+101.56250E-06
+13.55000E-06	+171.87501E-06
+13.60000E-06	+101.56250E-06
+13.65000E-06	+242.18751E-06
+13.70000E-06	+156.25001E-06
+13.75000E-06	+273.43751E-06
+13.80000E-06	+171.87501E-06
+13.85000E-06	+140.62501E-06
+13.90000E-06	+421.87502E-06
+13.95000E-06	+234.37501E-06
+14.00000E-06	+140.62501E-06
+14.05000E-06	+304.68751E-06
+14.10000E-06	+281.25001E-06
+14.15000E-06	+210.93751E-06
+14.20000E-06	+343.75002E-06
+14.25000E-06	+250.00001E-06
+14.30000E-06	+218.75001E-06
+14.35000E-06	+273.43751E-06
+14.40000E-06	+296.87501E-06
+14.45000E-06	+195.31251E-06
+14.50000E-06	+359.37502E-06
+14.55000E-06	+234.37501E-06
+14.60000E-06	+234.37501E-06
+14.65000E-06	+351.56252E-06
+14.70000E-06	+164.06251E-06
+14.75000E-06	+234.37501E-06
+14.80000E-06	+203.12501E-06
+14.85000E-06	+242.18751E-06
+14.90000E-06	+171.87501E-06
+14.95000E-06	+234.37501E-06
+15.00000E-06	+179.68751E-06
+15.05000E-06	+195.31251E-06
+15.10000E-06	+156.25001E-06
+15.15000E-06	+234.37501E-06
+15.20000E-06	+187.50001E-06
+15.25000E-06	+132.81251E-06
+15.30000E-06	+164.06251E-06
+15.35000E-06	+125.00001E-06
+15.40000E-06	+156.25001E-06
+15.45000E-06	+203.12501E-06
+15.50000E-06	+54.68750E-06
+15.55000E-06	+140.62501E-06
+15.60000E-06	+117.18751E-06
+15.65000E-06	+218.75001E-06
+15.70000E-06	+70.31250E-06
+15.75000E-06	+54.68750E-06
+15.80000E-06	+164.06251E-06
+15.85000E-06	+140.62501E-06
+15.90000E-06	+171.87501E-06
+15.95000E-06	+125.00001E-06
+16.00000E-06	+164.06251E-06
+16.05000E-06	+70.31250E-06
+16.10000E-06	+234.37501E-06
+16.15000E-06	+156.25001E-06
+16.20000E-06	+125.00001E-06
+16.25000E-06	+195.31251E-06
+16.30000E-06	+164.06251E-06
+16.35000E-06	+242.18751E-06
+16.40000E-06	+187.50001E-06
+16.45000E-06	+125.00001E-06
+16.50000E-06	+265.62501E-06
+16.55000E-06	+195.31251E-06
+16.60000E-06	+265.62501E-06
+16.65000E-06	+242.18751E-06
+16.70000E-06	+210.93751E-06
+16.75000E-06	+164.06251E-06
+16.80000E-06	+320.31252E-06
+16.85000E-06	+171.87501E-06
+16.90000E-06	+195.31251E-06
+16.95000E-06	+257.81251E-06
+17.00000E-06	+234.37501E-06
+17.05000E-06	+156.25001E-06
+17.10000E-06	+242.18751E-06
+17.15000E-06	+164.06251E-06
+17.20000E-06	+320.31252E-06
+17.25000E-06	+148.43751E-06
+17.30000E-06	+289.06251E-06
+17.35000E-06	+164.06251E-06
+17.40000E-06	+257.81251E-06
+17.45000E-06	+187.50001E-06
+17.50000E-06	+257.81251E-06
+17.55000E-06	+367.18752E-06
+17.60000E-06	+132.81251E-06
+17.65000E-06	+125.00001E-06
+17.70000E-06	+164.06251E-06
+17.75000E-06	+210.93751E-06
+17.80000E-06	+210.93751E-06
+17.85000E-06	+132.81251E-06
+17.90000E-06	+226.56251E-06
+17.95000E-06	+148.43751E-06
+18.00000E-06	+242.18751E-06
+18.05000E-06	+132.81251E-06
+18.10000E-06	+273.43751E-06
+18.15000E-06	+156.25001E-06
+18.20000E-06	+226.56251E-06
+18.25000E-06	+132.81251E-06
+18.30000E-06	+250.00001E-06
+18.35000E-06	+15.62500E-06
+18.40000E-06	+171.87501E-06
+18.45000E-06	+125.00001E-06
+18.50000E-06	+218.75001E-06
+18.55000E-06	+23.43750E-06
+18.60000E-06	+359.37502E-06
+18.65000E-06	+62.50000E-06
+18.70000E-06	+226.56251E-06
+18.75000E-06	+171.87501E-06
+18.80000E-06	+140.62501E-06
+18.85000E-06	+242.18751E-06
+18.90000E-06	+156.25001E-06
+18.95000E-06	+179.68751E-06
+19.00000E-06	+265.62501E-06
+19.05000E-06	+78.12500E-06
+19.10000E-06	+257.81251E-06
+19.15000E-06	+164.06251E-06
+19.20000E-06	+281.25001E-06
+19.25000E-06	+101.56250E-06
+19.30000E-06	+289.06251E-06
+19.35000E-06	+117.18751E-06
+19.40000E-06	+210.93751E-06
+19.45000E-06	+210.93751E-06
+19.50000E-06	+164.06251E-06
+19.55000E-06	+234.37501E-06
+19.60000E-06	+257.81251E-06
+19.65000E-06	+281.25001E-06
+19.70000E-06	+179.68751E-06
+19.75000E-06	+218.75001E-06
+19.80000E-06	+289.06251E-06
+19.85000E-06	+257.81251E-06
+19.90000E-06	+164.06251E-06
+19.95000E-06	+273.43751E-06
+20.00000E-06	+257.81251E-06
+20.05000E-06	+78.12500E-06
+20.10000E-06	+398.43752E-06
+20.15000E-06	+148.43751E-06
+20.20000E-06	+85.93750E-06
+20.25000E-06	+406.25002E-06
+20.30000E-06	+85.93750E-06
+20.35000E-06	+203.12501E-06
+20.40000E-06	+117.18751E-06
+20.45000E-06	+226.56251E-06
+20.50000E-06	+296.87501E-06
+20.55000E-06	+85.93750E-06
+20.60000E-06	+218.75001E-06
+20.65000E-06	+234.37501E-06
+20.70000E-06	+210.93751E-06
+20.75000E-06	+125.00001E-06
+20.80000E-06	+187.50001E-06
+20.85000E-06	+117.18751E-06
+20.90000E-06	+242.18751E-06
+20.95000E-06	+289.06251E-06
+21.00000E-06	+93.75000E-06
+21.05000E-06	+140.62501E-06
+21.10000E-06	+250.00001E-06
+21.15000E-06	+156.25001E-06
+21.20000E-06	+187.50001E-06
+21.25000E-06	+250.00001E-06
+21.30000E-06	+148.43751E-06
+21.35000E-06	+156.25001E-06
+21.40000E-06	+164.06251E-06
+21.45000E-06	+226.56251E-06
+21.50000E-06	+257.81251E-06
+21.55000E-06	+187.50001E-06
+21.60000E-06	+164.06251E-06
+21.65000E-06	+296.87501E-06
+21.70000E-06	+179.68751E-06
+21.75000E-06	+218.75001E-06
+21.80000E-06	+156.25001E-06
+21.85000E-06	+250.00001E-06
+21.90000E-06	+210.93751E-06
+21.95000E-06	+78.12500E-06
+22.00000E-06	+320.31252E-06
+22.05000E-06	+125.00001E-06
+22.10000E-06	+296.87501E-06
+22.15000E-06	+132.81251E-06
+22.20000E-06	+257.81251E-06
+22.25000E-06	+164.06251E-06
+22.30000E-06	+132.81251E-06
+22.35000E-06	+312.50001E-06
+22.40000E-06	+117.18751E-06
+22.45000E-06	+242.18751E-06
+22.50000E-06	+117.18751E-06
+22.55000E-06	+265.62501E-06
+22.60000E-06	+242.18751E-06
+22.65000E-06	+156.25001E-06
+22.70000E-06	+125.00001E-06
+22.75000E-06	+257.81251E-06
+22.80000E-06	+164.06251E-06
+22.85000E-06	+171.87501E-06
+22.90000E-06	+195.31251E-06
+22.95000E-06	+289.06251E-06
+23.00000E-06	+171.87501E-06
+23.05000E-06	+140.62501E-06
+23.10000E-06	+265.62501E-06
+23.15000E-06	+156.25001E-06
+23.20000E-06	+281.25001E-06
+23.25000E-06	+117.18751E-06
+23.30000E-06	+242.18751E-06
+23.35000E-06	+148.43751E-06
+23.40000E-06	+289.06251E-06
+23.45000E-06	+93.75000E-06
+23.50000E-06	+281.25001E-06
+23.55000E-06	+179.68751E-06
+23.60000E-06	+265.62501E-06
+23.65000E-06	+156.25001E-06
+23.70000E-06	+179.68751E-06
+23.75000E-06	+210.93751E-06
+23.80000E-06	+226.56251E-06
+23.85000E-06	+132.81251E-06
+23.90000E-06	+195.31251E-06
+23.95000E-06	+273.43751E-06
+24.00000E-06	+195.31251E-06
+24.05000E-06	+93.75000E-06
+24.10000E-06	+484.37502E-06
+24.15000E-06	+46.87500E-06
+24.20000E-06	+179.68751E-06
+24.25000E-06	+117.18751E-06
+24.30000E-06	+406.25002E-06
+24.35000E-06	+156.25001E-06
+24.40000E-06	+93.75000E-06
+24.45000E-06	+289.06251E-06
+24.50000E-06	+617.18753E-06
+24.55000E-06	-429.68752E-06
+24.60000E-06	-828.12504E-06
+24.65000E-06	+3.16406265E-03
+24.70000E-06	-1.32812506E-03
+24.75000E-06	-1.52343757E-03
+24.80000E-06	+2.53906262E-03
+24.85000E-06	+554.68753E-06
+24.90000E-06	-2.57031262E-03
+24.95000E-06	+1.75781258E-03
+25.00000E-06	+1.83593759E-03
+25.05000E-06	-2.32031261E-03
+25.10000E-06	+109.37501E-06
+25.15000E-06	+2.78906263E-03
+25.20000E-06	-1.36718756E-03
+25.25000E-06	-1.35937506E-03
+25.30000E-06	+2.80468763E-03
+25.35000E-06	-398.43752E-06
+25.40000E-06	-750.00004E-06
+25.45000E-06	+1.07031255E-03
+25.50000E-06	-218.75001E-06
+25.55000E-06	+23.43750E-06
+25.60000E-06	+546.87503E-06
+25.65000E-06	+203.12501E-06
+25.70000E-06	-148.43751E-06
+25.75000E-06	+539.06253E-06
+25.80000E-06	+218.75001E-06
+25.85000E-06	+85.93750E-06
+25.90000E-06	+179.68751E-06
+25.95000E-06	+382.81252E-06
+26.00000E-06	+117.18751E-06
+26.05000E-06	+54.68750E-06
+26.10000E-06	+250.00001E-06
+26.15000E-06	+242.18751E-06
+26.20000E-06	-15.62500E-06
+26.25000E-06	+367.18752E-06
+26.30000E-06	+296.87501E-06
+26.35000E-06	-125.00001E-06
+26.40000E-06	+226.56251E-06
+26.45000E-06	+539.06253E-06
+26.50000E-06	-54.68750E-06
+26.55000E-06	+39.06250E-06
+26.60000E-06	+585.93753E-06
+26.65000E-06	+93.75000E-06
+26.70000E-06	-109.37501E-06
+26.75000E-06	+414.06252E-06
+26.80000E-06	+421.87502E-06
+26.85000E-06	-296.87501E-06
+26.90000E-06	+601.56253E-06
+26.95000E-06	+171.87501E-06
+27.00000E-06	-117.18751E-06
+27.05000E-06	+656.25003E-06
+27.10000E-06	+179.68751E-06
+27.15000E-06	-203.12501E-06
+27.20000E-06	+390.62502E-06
+27.25000E-06	+492.18752E-06
+27.30000E-06	-210.93751E-06
+27.35000E-06	+234.37501E-06
+27.40000E-06	+671.87503E-06
+27.45000E-06	-148.43751E-06
+27.50000E-06	+7.81250E-06
+27.55000E-06	+734.37503E-06
+27.60000E-06	+7.81250E-06
+27.65000E-06	-23.43750E-06
+27.70000E-06	+390.62502E-06
+27.75000E-06	+242.18751E-06
+27.80000E-06	+101.56250E-06
+27.85000E-06	+210.93751E-06
+27.90000E-06	+117.18751E-06
+27.95000E-06	+210.93751E-06
+28.00000E-06	+250.00001E-06
+28.05000E-06	+23.43750E-06
+28.10000E-06	+164.06251E-06
+28.15000E-06	+164.06251E-06
+28.20000E-06	+250.00001E-06
+28.25000E-06	+140.62501E-06
+28.30000E-06	+85.93750E-06
+28.35000E-06	+304.68751E-06
+28.40000E-06	+187.50001E-06
+28.45000E-06	+148.43751E-06
+28.50000E-06	+234.37501E-06
+28.55000E-06	+164.06251E-06
+28.60000E-06	+171.87501E-06
+28.65000E-06	+210.93751E-06
+28.70000E-06	+226.56251E-06
+28.75000E-06	+93.75000E-06
+28.80000E-06	+203.12501E-06
+28.85000E-06	+210.93751E-06
+28.90000E-06	+234.37501E-06
+28.95000E-06	+70.31250E-06
+29.00000E-06	+375.00002E-06
+29.05000E-06	+242.18751E-06
+29.10000E-06	+93.75000E-06
+29.15000E-06	+226.56251E-06
+29.20000E-06	+242.18751E-06
+29.25000E-06	+125.00001E-06
+29.30000E-06	+281.25001E-06
+29.35000E-06	+296.87501E-06
+29.40000E-06	+164.06251E-06
+29.45000E-06	+171.87501E-06
+29.50000E-06	+140.62501E-06
+29.55000E-06	+281.25001E-06
+29.60000E-06	+304.68751E-06
+29.65000E-06	-39.06250E-06
+29.70000E-06	+226.56251E-06
+29.75000E-06	+195.31251E-06
+29.80000E-06	+226.56251E-06
+29.85000E-06	+117.18751E-06
+29.90000E-06	+390.62502E-06
+29.95000E-06	+54.68750E-06
+30.00000E-06	+234.37501E-06
+30.05000E-06	+226.56251E-06
+30.10000E-06	+156.25001E-06
+30.15000E-06	+109.37501E-06
+30.20000E-06	+195.31251E-06
+30.25000E-06	+281.25001E-06
+30.30000E-06	+171.87501E-06
+30.35000E-06	+187.50001E-06
+30.40000E-06	+164.06251E-06
+30.45000E-06	+218.75001E-06
+30.50000E-06	+250.00001E-06
+30.55000E-06	+54.68750E-06
+30.60000E-06	+343.75002E-06
+30.65000E-06	+187.50001E-06
+30.70000E-06	+148.43751E-06
+30.75000E-06	+296.87501E-06
+30.80000E-06	+140.62501E-06
+30.85000E-06	+257.81251E-06
+30.90000E-06	+93.75000E-06
+30.95000E-06	+148.43751E-06
+31.00000E-06	+289.06251E-06
+31.05000E-06	+140.62501E-06
+31.10000E-06	+328.12502E-06
+31.15000E-06	+117.18751E-06
+31.20000E-06	+164.06251E-06
+31.25000E-06	+140.62501E-06
+31.30000E-06	+179.68751E-06
+31.35000E-06	+195.31251E-06
+31.40000E-06	+218.75001E-06
+31.45000E-06	+140.62501E-06
+31.50000E-06	+132.81251E-06
+31.55000E-06	+242.18751E-06
+31.60000E-06	+23.43750E-06
+31.65000E-06	+171.87501E-06
+31.70000E-06	+101.56250E-06
+31.75000E-06	+273.43751E-06
+31.80000E-06	+85.93750E-06
+31.85000E-06	+257.81251E-06
+31.90000E-06	+140.62501E-06
+31.95000E-06	+93.75000E-06
+32.00000E-06	+187.50001E-06
+32.05000E-06	+179.68751E-06
+32.10000E-06	+148.43751E-06
+32.15000E-06	+148.43751E-06
+32.20000E-06	+218.75001E-06
+32.25000E-06	+257.81251E-06
+32.30000E-06	+179.68751E-06
+32.35000E-06	+164.06251E-06
+32.40000E-06	+210.93751E-06
+32.45000E-06	+195.31251E-06
+32.50000E-06	+132.81251E-06
+32.55000E-06	+296.87501E-06
+32.60000E-06	+140.62501E-06
+32.65000E-06	+132.81251E-06
+32.70000E-06	+265.62501E-06
+32.75000E-06	+187.50001E-06
+32.80000E-06	+265.62501E-06
+32.85000E-06	+203.12501E-06
+32.90000E-06	+125.00001E-06
+32.95000E-06	+210.93751E-06
+33.00000E-06	+171.87501E-06
+33.05000E-06	-375.00002E-06
+33.10000E-06	+70.31250E-06
+33.15000E-06	+5.33593775E-03
+33.20000E-06	-5.41406276E-03
+33.25000E-06	-3.20312515E-03
+33.30000E-06	+8.14843789E-03
+33.35000E-06	-710.93753E-06
+33.40000E-06	-6.95312533E-03
+33.45000E-06	+5.70312527E-03
+33.50000E-06	+4.67187522E-03
+33.55000E-06	-8.50000040E-03
+33.60000E-06	+1.51562507E-03
+33.65000E-06	+7.87500037E-03
+33.70000E-06	-5.62500027E-03
+33.75000E-06	-4.30468770E-03
+33.80000E-06	+8.90625042E-03
+33.85000E-06	-468.75002E-06
+33.90000E-06	-6.83593782E-03
+33.95000E-06	+4.00000019E-03
+34.00000E-06	+2.34375011E-03
+34.05000E-06	-3.28906266E-03
+34.10000E-06	+710.93753E-06
+34.15000E-06	+6.55468781E-03
+34.20000E-06	-7.32031285E-03
+34.25000E-06	-570.31253E-06
+34.30000E-06	+6.53125031E-03
+34.35000E-06	-2.42968762E-03
+34.40000E-06	-5.26562525E-03
+34.45000E-06	+7.20312534E-03
+34.50000E-06	+843.75004E-06
+34.55000E-06	-6.96875033E-03
+34.60000E-06	+3.55468767E-03
+34.65000E-06	+5.71875027E-03
+34.70000E-06	-7.21875034E-03
+34.75000E-06	-796.87504E-06
+34.80000E-06	+7.71093787E-03
+34.85000E-06	-3.88281268E-03
+34.90000E-06	-953.12505E-06
+34.95000E-06	+1.23437506E-03
+35.00000E-06	-2.42187511E-03
+35.05000E-06	+6.32812530E-03
+35.10000E-06	-3.31250016E-03
+35.15000E-06	-3.56250017E-03
+35.20000E-06	+6.21093779E-03
+35.25000E-06	+375.00002E-06
+35.30000E-06	-7.40625035E-03
+35.35000E-06	+6.36718780E-03
+35.40000E-06	+3.87500018E-03
+35.45000E-06	-9.19531294E-03
+35.50000E-06	+2.02343760E-03
+35.55000E-06	+9.29687544E-03
+35.60000E-06	-6.89062533E-03
+35.65000E-06	-5.76562527E-03
+35.70000E-06	+11.07812553E-03
+35.75000E-06	-1.10156255E-03
+35.80000E-06	-7.64062536E-03
+35.85000E-06	+6.76562532E-03
+35.90000E-06	-2.28125011E-03
+35.95000E-06	+1.09375005E-03
+36.00000E-06	+1.85937509E-03
+36.05000E-06	-4.36718771E-03
+36.10000E-06	+3.47656267E-03
+36.15000E-06	+2.27343761E-03
+36.20000E-06	-6.03125029E-03
+36.25000E-06	+3.34375016E-03
+36.30000E-06	+6.46093781E-03
+36.35000E-06	-9.37500045E-03
+36.40000E-06	+539.06253E-06
+36.45000E-06	+8.99218793E-03
+36.50000E-06	-3.73437518E-03
+36.55000E-06	-7.54687536E-03
+36.60000E-06	+8.36718790E-03
+36.65000E-06	+3.45312516E-03
+36.70000E-06	-10.38281299E-03
+36.75000E-06	+6.85156283E-03
+36.80000E-06	+93.75000E-06
+36.85000E-06	-3.53125017E-03
+36.90000E-06	+5.26562525E-03
+36.95000E-06	-3.00781264E-03
+37.00000E-06	-281.25001E-06
+37.05000E-06	+3.71093768E-03
+37.10000E-06	-2.73437513E-03
+37.15000E-06	-2.71093763E-03
+37.20000E-06	+8.34375040E-03
+37.25000E-06	-4.65625022E-03
+37.30000E-06	-3.57812517E-03
+37.35000E-06	+6.15625029E-03
+37.40000E-06	+1.70312508E-03
+37.45000E-06	-6.95312533E-03
+37.50000E-06	+1.53125007E-03
+37.55000E-06	+8.05468788E-03
+37.60000E-06	-7.35937535E-03
+37.65000E-06	+164.06251E-06
+37.70000E-06	+4.76562523E-03
+37.75000E-06	-3.97656269E-03
+37.80000E-06	+1.92187509E-03
+37.85000E-06	+945.31254E-06
+37.90000E-06	-2.10156260E-03
+37.95000E-06	+1.94531259E-03
+38.00000E-06	+1.67187508E-03
+38.05000E-06	-5.21875025E-03
+38.10000E-06	+4.99218774E-03
+38.15000E-06	+750.00004E-06
+38.20000E-06	-4.75781273E-03
+38.25000E-06	+2.55468762E-03
+38.30000E-06	+3.21093765E-03
+38.35000E-06	-2.01562510E-03
+38.40000E-06	-4.18750020E-03
+38.45000E-06	+6.44531281E-03
+38.50000E-06	-500.00002E-06
+38.55000E-06	-4.22656270E-03
+38.60000E-06	+4.23437520E-03
+38.65000E-06	-1.38281257E-03
+38.70000E-06	-382.81252E-06
+38.75000E-06	+2.80468763E-03
+38.80000E-06	-2.61718762E-03
+38.85000E-06	+46.87500E-06
+38.90000E-06	+4.17187520E-03
+38.95000E-06	-3.83593768E-03
+39.00000E-06	-250.00001E-06
+39.05000E-06	+4.85937523E-03
+39.10000E-06	-2.78906263E-03
+39.15000E-06	-1.59375008E-03
+39.20000E-06	+2.96875014E-03
+39.25000E-06	+1.99218759E-03
+39.30000E-06	-4.28906270E-03
+39.35000E-06	+1.02343755E-03
+39.40000E-06	+4.40625021E-03
+39.45000E-06	-3.44531266E-03
+39.50000E-06	+390.62502E-06
+39.55000E-06	+1.65625008E-03
+39.60000E-06	-1.39062507E-03
+39.65000E-06	+1.95312509E-03
+39.70000E-06	-187.50001E-06
+39.75000E-06	-1.82812509E-03
+39.80000E-06	+2.40625011E-03
+39.85000E-06	+1.16406256E-03
+39.90000E-06	-3.74218768E-03
+39.95000E-06	+2.92968764E-03
+40.00000E-06	+1.10937505E-03
+40.05000E-06	-2.28906261E-03
+40.10000E-06	+359.37502E-06
+40.15000E-06	+2.20312510E-03
+40.20000E-06	-164.06251E-06
+40.25000E-06	-3.10937515E-03
+40.30000E-06	+3.44531266E-03
+40.35000E-06	+195.31251E-06
+40.40000E-06	-1.67968758E-03
+40.45000E-06	+1.57812507E-03
+40.50000E-06	-796.87504E-06
+40.55000E-06	+367.18752E-06
+40.60000E-06	+1.52343757E-03
+40.65000E-06	-1.42968757E-03
+40.70000E-06	-539.06253E-06
+40.75000E-06	+3.07812515E-03
+40.80000E-06	-2.03906260E-03
+40.85000E-06	-648.43753E-06
+40.90000E-06	+2.74218763E-03
+40.95000E-06	-882.81254E-06
+41.00000E-06	-773.43754E-06
+41.05000E-06	+601.56253E-06
+41.10000E-06	+2.32812511E-03
+41.15000E-06	-2.52343762E-03
+41.20000E-06	+539.06253E-06
+41.25000E-06	+2.33593761E-03
+41.30000E-06	-1.77343758E-03
+41.35000E-06	+710.93753E-06
+41.40000E-06	+648.43753E-06
+41.45000E-06	-859.37504E-06
+41.50000E-06	+1.50000007E-03
+41.55000E-06	+320.31252E-06
+41.60000E-06	-1.29687506E-03
+41.65000E-06	+1.01562505E-03
+41.70000E-06	+1.35937506E-03
+41.75000E-06	-1.74218758E-03
+41.80000E-06	+1.21093756E-03
+41.85000E-06	+390.62502E-06
+41.90000E-06	-257.81251E-06
+41.95000E-06	+62.50000E-06
+42.00000E-06	+890.62504E-06
+42.05000E-06	-39.06250E-06
+42.10000E-06	-843.75004E-06
+42.15000E-06	+1.85156259E-03
+42.20000E-06	-710.93753E-06
+42.25000E-06	-289.06251E-06
+42.30000E-06	+1.28125006E-03
+42.35000E-06	-835.93754E-06
+42.40000E-06	+203.12501E-06
+42.45000E-06	+1.41406257E-03
+42.50000E-06	-492.18752E-06
+42.55000E-06	-945.31254E-06
+42.60000E-06	+1.98437509E-03
+42.65000E-06	-648.43753E-06
+42.70000E-06	-140.62501E-06
+42.75000E-06	+929.68754E-06
+42.80000E-06	-382.81252E-06
+42.85000E-06	+703.12503E-06
+42.90000E-06	+78.12500E-06
+42.95000E-06	+429.68752E-06
+43.00000E-06	-562.50003E-06
+43.05000E-06	+1.15625005E-03
+43.10000E-06	+570.31253E-06
+43.15000E-06	-1.50000007E-03
+43.20000E-06	+1.60937508E-03
+43.25000E-06	+570.31253E-06

## Sheet: Fig 4a
Freq	Transmit		Freq	Receive
MHz	Pa/V		MHz
3	1149.13		2.97852	191.777
3.1	1143.07		3.00293	187.271
3.2	1139.96		3.02734	182.283
3.3	1080.12		3.05176	178.453
3.4	1123.34		3.07617	176.424
3.5	1119.41		3.10059	176.947
3.6	1087.08		3.125	179.525
3.7	1118.89		3.14941	182.479
3.8	1124.7		3.17383	184.087
3.9	1129.09		3.19824	184.42
4	1141.43		3.22266	185.42
4.1	1157.53		3.24707	185.263
4.2	1173.08		3.27148	187.862
4.3	1197.51		3.2959	191.291
4.4	1199.18		3.32031	195.75
4.5	1218.99		3.34473	200.964
4.6	1236.09		3.36914	205.855
4.7	1259.05		3.39355	210.532
4.8	1273.98		3.41797	215.028
4.9	1290.31		3.44238	219.819
5	1294.28		3.4668	225.452
5.1	1322.91		3.49121	231.448
5.2	1345.84		3.51563	238.639
5.3	1361.32		3.54004	245.918
5.4	1366.74		3.56445	252.849
5.5	1378.07		3.58887	259.371
5.6	1391.48		3.61328	265.306
5.7	1405.2		3.6377	270.987
5.8	1415.98		3.66211	276.396
5.9	1417.59		3.68652	281.918
6	1422.41		3.71094	287.396
6.1	1427.97		3.73535	292.923
6.2	1437.45		3.75977	298.337
6.3	1445.66		3.78418	303.106
6.4	1444.56		3.80859	307.697
6.5	1446.5		3.83301	311.465
6.6	1458.2		3.85742	315.497
6.7	1468.07		3.88184	319.091
6.8	1471		3.90625	322.298
6.9	1468.62		3.93066	325.401
7	1464.82		3.95508	328.439
7.1	1469.7		3.97949	331.054
7.2	1472.93		4.00391	333.526
7.3	1472.02		4.02832	335.491
7.4	1470.3		4.05273	337.256
7.5	1462.52		4.07715	338.903
7.6	1454.6		4.10156	340.695
7.7	1461.31		4.12598	342.803
7.8	1452.7		4.15039	345.145
7.9	1443.38		4.1748	347.839
8	1427.33		4.19922	350.254
8.1	1422.06		4.22363	353.352
8.2	1422.26		4.24805	356.261
8.3	1398.65		4.27246	359.436
8.4	1382.6		4.29688	362.345
8.5	1360.44		4.32129	365.542
8.6	1346.99		4.3457	368.882
8.7	1323.29		4.37012	372.792
8.8	1305.75		4.39453	376.988
8.9	1274.63		4.41895	381.584
9	1237.46		4.44336	386.638
9.1	1222.61		4.46777	392.22
9.2	1191.5		4.49219	397.849
9.3	1156.87		4.5166	403.412
9.4	1132.41		4.54102	408.902
9.5	1089.43		4.56543	414.481
9.6	1067.05		4.58984	420.398
9.7	1040.77		4.61426	426.333
9.8	1002.27		4.63867	432.714
9.9	978.155		4.66309	438.994
10	941.126		4.6875	444.921
10.1	907.298		4.71191	450.61
10.2	886.354		4.73633	455.948
10.3	846.368		4.76074	461.152
10.4	813.394		4.78516	466.434
10.5	794.457		4.80957	472.356
10.6	755.648		4.83398	478.622
10.7	738.201		4.8584	485.138
10.8	709.635		4.88281	491.75
10.9	683.232		4.90723	498.649
11	666.929		4.93164	505.367
11.1	636.238		4.95605	511.666
11.2	625.421		4.98047	517.774
11.3	600.708		5.00488	523.279
11.4	585.587		5.0293	528.672
11.5	574.458		5.05371	534.196
11.6	548.17		5.07813	539.113
11.7	542.952		5.10254	544.363
11.8	516.264		5.12695	549.401
11.9	511.299		5.15137	554.644
12	484.954		5.17578	559.861
12.1	477.528		5.2002	564.792
12.2	454.25		5.22461	569.774
12.3	441.8		5.24902	574.379
12.4	431.921		5.27344	579.616
12.5	405.37		5.29785	584.29
12.6	403.073		5.32227	589.553
12.7	372.593		5.34668	594.84
12.8	377.949		5.37109	600.133
12.9	346.239		5.39551	605.403
13	353.906		5.41992	610.164
13.1	322.328		5.44434	614.794
13.2	324.447		5.46875	619.31
13.3	290.676		5.49316	623.392
13.4	300.412		5.51758	627.765
13.5	270.439		5.54199	632.018
13.6	278.658		5.56641	636.127
13.7	248.022		5.59082	640.54
13.8	256.872		5.61523	644.843
13.9	230.414		5.63965	649.138
14	237.565		5.66406	653.285
14.1	209.589		5.68848	657.145
14.2	219.699		5.71289	660.608
14.3	189.846		5.7373	663.717
14.4	200.477		5.76172	666.734
14.5	177.745		5.78613	669.724
14.6	179.378		5.81055	673.054
14.7	162.347		5.83496	676.776
14.8	166.419		5.85938	680.866
14.9	150.602		5.88379	685.525
15	152.976		5.9082	690.182
15.1	138.097		5.93262	695.131
15.2	138.492		5.95703	700.125
15.3	125.185		5.98145	705.39
15.4	135.223		6.00586	711.11
15.5	117.518		6.03027	717.831
15.6	120.515		6.05469	725.148
15.7	124.689		6.0791	733.342
15.8	105.427		6.10352	741.638
15.9	131.238		6.12793	749.094
16	90.2572		6.15234	756.518
16.1	127.029		6.17676	762.808
16.2	96.1213		6.20117	769.008
16.3	123.304		6.22559	775.035
16.4	126.951		6.25	781.612
16.5	91.3942		6.27441	788.468
16.6	143.129		6.29883	795.615
16.7	112.778		6.32324	802.785
16.8	134.216		6.34766	809.876
16.9	161.777		6.37207	816.668
17	104.733		6.39648	823.208
17.1	164.576		6.4209	829.9
17.2	147.488		6.44531	836.832
17.3	148.039		6.46973	844.298
17.4	190.318		6.49414	852.194
17.5	133.774		6.51855	860.526
17.6	184.429		6.54297	868.305
17.7	191.419		6.56738	876.058
17.8	224.915		6.5918	883.407
17.9	223.736		6.61621	890.856
18	198.867		6.64063	898.709
			6.66504	907.504
			6.68945	917.333
			6.71387	927.834
			6.73828	937.746
			6.7627	946.85
			6.78711	954.87
			6.81152	961.248
			6.83594	967.014
			6.86035	972.394
			6.88477	978.759
			6.90918	986.558
			6.93359	995.654
			6.95801	1005.29
			6.98242	1014.92
			7.00684	1022.86
			7.03125	1029.13
			7.05566	1033.66
			7.08008	1037.36
			7.10449	1041.88
			7.12891	1047.83
			7.15332	1055.32
			7.17773	1065.23
			7.20215	1075.18
			7.22656	1085.31
			7.25098	1094.57
			7.27539	1102.21
			7.2998	1109.65
			7.32422	1115.68
			7.34863	1122.22
			7.37305	1129.59
			7.39746	1136.94
			7.42188	1144.9
			7.44629	1152.47
			7.4707	1159.62
			7.49512	1166.7
			7.51953	1174.15
			7.54395	1181.99
			7.56836	1190.09
			7.59277	1197.2
			7.61719	1202.19
			7.6416	1205.45
			7.66602	1208.4
			7.69043	1211.91
			7.71484	1217.33
			7.73926	1225.18
			7.76367	1234.19
			7.78809	1243.15
			7.8125	1250.75
			7.83691	1255.63
			7.86133	1258.67
			7.88574	1259.53
			7.91016	1259.81
			7.93457	1260.83
			7.95898	1262.84
			7.9834	1266.13
			8.00781	1270.45
			8.03223	1275.34
			8.05664	1279.8
			8.08105	1284.62
			8.10547	1288.8
			8.12988	1292.74
			8.1543	1295.68
			8.17871	1296.81
			8.20313	1296.84
			8.22754	1294.63
			8.25195	1291.24
			8.27637	1286.5
			8.30078	1281.3
			8.3252	1275.64
			8.34961	1270.1
			8.37402	1265.1
			8.39844	1261.27
			8.42285	1258.1
			8.44727	1255.29
			8.47168	1252.31
			8.49609	1249.09
			8.52051	1244.49
			8.54492	1238.64
			8.56934	1232.49
			8.59375	1225.77
			8.61816	1219.58
			8.64258	1214.05
			8.66699	1209.23
			8.69141	1205.4
			8.71582	1202.26
			8.74023	1199.68
			8.76465	1197.44
			8.78906	1194.48
			8.81348	1190.48
			8.83789	1185.37
			8.8623	1179.1
			8.88672	1172.47
			8.91113	1166.5
			8.93555	1160.89
			8.95996	1155.98
			8.98438	1151.47
			9.00879	1147.97
			9.0332	1145.54
			9.05762	1143.45
			9.08203	1142.3
			9.10645	1141.03
			9.13086	1138.72
			9.15527	1136.24
			9.17969	1132.99
			9.2041	1129.71
			9.22852	1127.72
			9.25293	1126.08
			9.27734	1125.58
			9.30176	1125.21
			9.32617	1123
			9.35059	1119.78
			9.375	1115.32
			9.39941	1110.16
			9.42383	1105.83
			9.44824	1101.11
			9.47266	1097.7
			9.49707	1094.83
			9.52148	1091.8
			9.5459	1089.25
			9.57031	1088.19
			9.59473	1087.71
			9.61914	1088.26
			9.64355	1088.63
			9.66797	1087.24
			9.69238	1084.19
			9.7168	1078.64
			9.74121	1072.08
			9.76563	1065.76
			9.79004	1060.49
			9.81445	1056.67
			9.83887	1054.22
			9.86328	1052.41
			9.8877	1049.8
			9.91211	1046.15
			9.93652	1040.97
			9.96094	1035.2
			9.98535	1029.82
			10.0098	1025.72
			10.0342	1023.19
			10.0586	1021.76
			10.083	1020.68
			10.1074	1019.87
			10.1318	1018.95
			10.1562	1016.86
			10.1807	1014.49
			10.2051	1010.7
			10.2295	1005.06
			10.2539	998.389
			10.2783	990.459
			10.3027	983.222
			10.3271	976.756
			10.3516	971.766
			10.376	968.652
			10.4004	966.158
			10.4248	963.646
			10.4492	960.04
			10.4736	954.774
			10.498	947.992
			10.5225	940.288
			10.5469	933.643
			10.5713	927.637
			10.5957	924.054
			10.6201	921.241
			10.6445	919.478
			10.669	917.172
			10.6934	913.612
			10.7178	907.743
			10.7422	900.203
			10.7666	891.549
			10.791	883.314
			10.8154	876.194
			10.8398	870.958
			10.8643	867.032
			10.8887	863.498
			10.9131	859.927
			10.9375	855.613
			10.9619	849.745
			10.9863	842.712
			11.0107	834.842
			11.0352	826.956
			11.0596	820.18
			11.084	815.409
			11.1084	812.705
			11.1328	811.579
			11.1572	811.496
			11.1816	811.052
			11.206	808.644
			11.2305	803.357
			11.2549	795.37
			11.2793	785.882
			11.3037	777.502
			11.3281	771.752
			11.3525	769.38
			11.377	770.229
			11.4014	771.052
			11.4258	769.129
			11.4502	763.704
			11.4746	754.356
			11.499	743.143
			11.5234	733.075
			11.5479	725.981
			11.5723	722.799
			11.5967	723.053
			11.6211	724.238
			11.6455	723.966
			11.6699	720.543
			11.6943	713.179
			11.7188	703.964
			11.7432	694.509
			11.7676	687.078
			11.792	683.052
			11.8164	681.981
			11.8408	682.836
			11.8652	683.469
			11.8896	681.52
			11.9141	676.952
			11.9385	669.393
			11.9629	660.114
			11.9873	651.466
			12.0117	645.027
			12.0361	642.229
			12.0605	643.127
			12.085	645.931
			12.1094	648.118
			12.1338	647.216
			12.1582	642.023
			12.1826	632.915
			12.207	622.171
			12.2315	613.359
			12.2559	609.034
			12.2803	610.242
			12.3047	615.162
			12.3291	619.85
			12.3535	620.551
			12.3779	615.11
			12.4023	604.543
			12.4268	592.849
			12.4512	583.733
			12.4756	581.698
			12.5	586.903
			12.5244	595.647
			12.5488	603.134
			12.5732	603.414
			12.5977	595.901
			12.6221	582.388
			12.6465	568.03
			12.6709	558.661
			12.6953	557.713
			12.7197	564.39
			12.7441	573.302
			12.7685	578.042
			12.793	574.301
			12.8174	562.303
			12.8418	546.305
			12.8662	532.47
			12.8906	526.425
			12.915	529.753
			12.9395	538.382
			12.9639	546.055
			12.9883	546.947
			13.0127	538.756
			13.0371	524.366
			13.0615	509.121
			13.0859	499.868
			13.1104	499.834
			13.1348	507.408
			13.1592	516.36
			13.1836	520.152
			13.208	515.188
			13.2324	502.669
			13.2568	487.335
			13.2812	475.658
			13.3057	472.304
			13.3301	477.623
			13.3545	486.545
			13.3789	492.974
			13.4033	491.781
			13.4277	482.94
			13.4521	469.62
			13.4766	457.288
			13.501	452.002
			13.5254	454.729
			13.5498	462.594
			13.5742	468.938
			13.5986	468.778
			13.623	460.987
			13.6475	447.865
			13.6719	434.975
			13.6963	427.556
			13.7207	428.341
			13.7451	434.739
			13.7695	441.879
			13.794	444.341
			13.8184	439.424
			13.8428	428.971
			13.8672	417.118
			13.8916	409.067
			13.916	407.9
			13.9404	412.33
			13.9648	418.505
			13.9893	421.337
			14.0137	418.095
			14.0381	409.885
			14.0625	399.666
			14.0869	392.283
			14.1113	390.552
			14.1357	393.793
			14.1602	398.857
			14.1846	401.405
			14.209	398.565
			14.2334	390.924
			14.2578	381.215
			14.2822	373.576
			14.3066	371.32
			14.331	374.161
			14.3555	379.465
			14.3799	383.002
			14.4043	381.917
			14.4287	376.076
			14.4531	367.969
			14.4775	361.122
			14.502	358.459
			14.5264	360.258
			14.5508	364.208
			14.5752	366.848
			14.5996	365.445
			14.624	360.321
			14.6484	353.068
			14.6729	347.046
			14.6973	344.725
			14.7217	346.564
			14.7461	350.403
			14.7705	353.034
			14.7949	352.338
			14.8193	347.768
			14.8438	341.075
			14.8682	335.145
			14.8926	332.582
			14.917	333.6
			14.9414	336.7
			14.9658	339.103
			14.9902	338.72
			15.0146	335.08
			15.0391	329.607
			15.0635	324.623
			15.0879	322.359
			15.1123	323.327
			15.1367	326.018
			15.1611	328.177
			15.1855	327.9
			15.21	324.368
			15.2344	319.418
			15.2588	314.749
			15.2832	312.134
			15.3076	312.376
			15.332	313.925
			15.3565	315.323
			15.3809	314.644
			15.4053	311.509
			15.4297	307.288
			15.4541	303.563
			15.4785	302.064
			15.5029	303.033
			15.5273	305.38
			15.5518	307.26
			15.5762	307.034
			15.6006	304.579
			15.625	300.953
			15.6494	297.757
			15.6738	296.445
			15.6982	297.386
			15.7227	299.308
			15.7471	300.757
			15.7715	300.249
			15.7959	297.792
			15.8203	294.191
			15.8447	291.321
			15.8691	290.053
			15.8935	290.882
			15.918	292.462
			15.9424	293.43
			15.9668	292.61
			15.9912	290.197
			16.0156	286.957
			16.04	284.612
			16.0645	284.195
			16.0889	285.443
			16.1133	287.476
			16.1377	288.556
			16.1621	287.546
			16.1865	284.76
			16.2109	281.071
			16.2354	278.268
			16.2598	277.304
			16.2842	278.043
			16.3086	279.619
			16.333	280.453
			16.3574	279.579
			16.3818	276.668
			16.4062	273.395
			16.4307	270.447
			16.4551	269.718
			16.4795	270.03
			16.5039	271.136
			16.5283	271.493
			16.5527	269.917
			16.5771	266.723
			16.6016	263.073
			16.626	259.487
			16.6504	257.784
			16.6748	257.369
			16.6992	257.657
			16.7236	257.46
			16.748	255.904
			16.7725	253.303
			16.7969	249.951
			16.8213	247.609
			16.8457	246.539
			16.8701	246.768
			16.8945	247.578
			16.9189	247.568
			16.9434	246.295
			16.9678	243.414
			16.9922	240.314
			17.0166	238.008
			17.041	237.023
			17.0654	237.14
			17.0898	237.337
			17.1143	236.863
			17.1387	235.067
			17.1631	232.236
			17.1875	229.23
			17.2119	227.015
			17.2363	226.287
			17.2607	226.313
			17.2852	226.345
			17.3096	225.661
			17.334	223.556
			17.3584	220.325
			17.3828	217.332
			17.4072	215.279
			17.4316	214.15
			17.4561	214.214
			17.4805	214.018
			17.5049	213.106
			17.5293	210.703
			17.5537	207.244
			17.5781	203.759
			17.6025	201.209
			17.627	199.899
			17.6514	199.476
			17.6758	198.699
			17.7002	197.324
			17.7246	194.636
			17.749	191.418
			17.7734	187.831
			17.7979	185.046
			17.8223	183.233
			17.8467	181.915
			17.8711	180.37
			17.8955	178.472
			17.9199	175.31
			17.9443	171.792
			17.9688	168.198
			17.9932	165.247
			18.0176	163.129
			18.042	161.788
			18.0664	160.247
			18.0908	158.102
			18.1152	155.21
			18.1396	152.385
			18.1641	149.497
			18.1885	147.617
			18.2129	146.154
			18.2373	145.019
			18.2617	143.314
			18.2861	140.672
			18.3105	137.449
			18.335	134.036
			18.3594	131.436
			18.3838	130.078
			18.4082	129.611
			18.4326	128.696
			18.457	127.299
			18.4814	124.747
			18.5059	121.55
			18.5303	118.272
			18.5547	115.278
			18.5791	113.026
			18.6035	112.139
			18.6279	111.337
			18.6523	109.979
			18.6768	107.805
			18.7012	104.963
			18.7256	101.627
			18.75	99.3073
			18.7744	98.1075
			18.7988	96.7208
			18.8232	96.1063
			18.8477	95.2249
			18.8721	93.323
			18.8965	91.0014
			18.9209	88.052
			18.9453	85.7676
			18.9697	84.5051
			18.9941	83.674
			19.0186	82.6634
			19.043	80.8931
			19.0674	78.8458
			19.0918	76.1054
			19.1162	72.9136
			19.1406	70.1978
			19.165	68.9618
			19.1895	67.9005
			19.2139	68.1814
			19.2383	67.7049
			19.2627	66.5557
			19.2871	65.5333
			19.3115	63.2034
			19.3359	60.5455
			19.3604	59.6958
			19.3848	59.5777
			19.4092	58.9579
			19.4336	58.4437
			19.458	57.476
			19.4824	56.8585
			19.5068	55.7386
			19.5312	54.9283
			19.5557	54.8431
			19.5801	53.9657
			19.6045	53.3841
			19.6289	52.839
			19.6533	52.4928
			19.6777	53.0498
			19.7021	52.045
			19.7266	51.2815
			19.751	51.8777
			19.7754	53.2964
			19.7998	53.8347
			19.8242	54.1926
			19.8486	54.1797
			19.873	55.0117
			19.8975	55.1758
			19.9219	55.6534
			19.9463	55.9847
			19.9707	56.198
			19.9951	58.0653
			20.0195	59.6681
			20.0439	60.9374
			20.0684	62.8709
			20.0928	64.5653
			20.1172	65.8347
			20.1416	66.5443
			20.166	67.3906
			20.1904	69.4722
			20.2148	71.9289
			20.2393	74.7394
			20.2637	77.0223
			20.2881	79.3221
			20.3125	80.6794
			20.3369	81.8797
			20.3613	83.8066
			20.3857	86.6562
			20.4102	89.0462
			20.4346	91.4683
			20.459	94.0364
			20.4834	95.0797
			20.5078	96.0128
			20.5322	96.2036
			20.5566	97.1488
			20.5811	98.4723
			20.6055	100.742
			20.6299	102.723
			20.6543	103.869
			20.6787	105.139
			20.7031	105.316
			20.7275	106.151
			20.752	106.844
			20.7764	108.108
			20.8008	109.097
			20.8252	110.088
			20.8496	110.602
			20.874	110.705
			20.8984	110.64
			20.9229	110.88
			20.9473	111.392
			20.9717	112.923
			20.9961	114.319
			21.0205	115.04
			21.0449	115.198
			21.0693	114.89
			21.0938	114.273
			21.1182	114.168
			21.1426	114.525
			21.167	115.035
			21.1914	115.371
			21.2158	115.796
			21.2402	116.046
			21.2646	115.715
			21.2891	115.332
			21.3135	114.695
			21.3379	114.093
			21.3623	114.867
			21.3867	115.312
			21.4111	115.908
			21.4355	115.574
			21.46	114.703
			21.4844	114.36
			21.5088	113.826
			21.5332	114.005
			21.5576	114.37
			21.582	114.527
			21.6064	114.446
			21.6309	114.417
			21.6553	113.605
			21.6797	112.721
			21.7041	112.029
			21.7285	111.678
			21.7529	111.937
			21.7773	112.314
			21.8018	112.481
			21.8262	112.157
			21.8506	111.105
			21.875	110.36
			21.8994	110.185
			21.9238	110.672
			21.9482	111.14
			21.9727	111.519
			21.9971	111.814
			22.0215	111.29
			22.0459	111.219
			22.0703	110.958
			22.0947	110.849
			22.1191	111.111
			22.1436	111.483
			22.168	111.26
			22.1924	110.555
			22.2168	110.098
			22.2412	109.252
			22.2656	108.449
			22.29	108.705
			22.3145	109.601
			22.3389	110.055
			22.3633	110.836
			22.3877	111.231
			22.4121	110.863
			22.4365	110.392
			22.4609	109.598
			22.4854	109.2
			22.5098	109.692
			22.5342	109.283
			22.5586	109.512
			22.583	109.395
			22.6074	108.925
			22.6318	108.673
			22.6562	108.639
			22.6807	108.873
			22.7051	109.291
			22.7295	109.281
			22.7539	109.17
			22.7783	108.561
			22.8027	107.844
			22.8271	106.95
			22.8516	106.65
			22.876	106.342
			22.9004	106.547
			22.9248	106.763
			22.9492	106.824
			22.9736	106.744
			22.998	106.331
			23.0225	105.321
			23.0469	104.445
			23.0713	104.243
			23.0957	104.541
			23.1201	104.672
			23.1445	104.808
			23.1689	104.562
			23.1934	104.142
			23.2178	102.578
			23.2422	101.498
			23.2666	101.021
			23.291	100.879
			23.3154	100.166
			23.3398	100.022
			23.3643	99.5069
			23.3887	99.3374
			23.4131	98.4449
			23.4375	97.6646
			23.4619	96.9463
			23.4863	96.4951
			23.5107	96.1448
			23.5352	96.0516
			23.5596	95.8389
			23.584	95.1013
			23.6084	94.6628
			23.6328	93.4467
			23.6572	93.0701
			23.6816	92.8292
			23.7061	92.6736
			23.7305	92.3153
			23.7549	91.5402
			23.7793	91.477
			23.8037	90.944
			23.8281	90.2961
			23.8525	89.8371
			23.877	90.0875
			23.9014	90.3865
			23.9258	90.1804
			23.9502	89.5325
			23.9746	88.9122
			23.999	87.6385
			24.0234	86.7399
			24.0479	86.0938
			24.0723	84.7902
			24.0967	85.139
			24.1211	85.7876
			24.1455	85.463
			24.1699	85.9965
			24.1943	85.0009
			24.2188	84.7224
			24.2432	83.6398
			24.2676	83.315
			24.292	82.638
			24.3164	82.4744
			24.3408	81.9882
			24.3652	80.8462
			24.3896	80.2572
			24.4141	80.1604
			24.4385	79.2453
			24.4629	79.6684
			24.4873	79.5832
			24.5117	79.5101
			24.5361	78.9116
			24.5605	78.1625
			24.585	78.241
			24.6094	77.642
			24.6338	77.1277
			24.6582	76.5714
			24.6826	75.6255
			24.707	75.3601
			24.7314	75.8105
			24.7559	75.7104
			24.7803	75.2936
			24.8047	74.5726
			24.8291	74.2021
			24.8535	73.1237
			24.8779	72.9338
			24.9023	72.0341
			24.9268	72.5223
			24.9512	72.4026
			24.9756	72.2228
			25	72.2043
			25.0244	71.1856
			25.0488	70.0295
			25.0732	69.3067
			25.0977	68.356
			25.1221	68.6935
			25.1465	67.9745
			25.1709	66.9363
			25.1953	66.734
			25.2197	66.7383
			25.2441	66.3883
			25.2686	64.9718
			25.293	64.6651
			25.3174	63.9018
			25.3418	63.5347
			25.3662	62.8275
			25.3906	62.3633
			25.415	62.2222
			25.4395	62.3747
			25.4639	62.251
			25.4883	62.4107
			25.5127	62.1439
			25.5371	62.7281
			25.5615	62.3286
			25.5859	62.5076
			25.6104	63.2123
			25.6348	64.9423
			25.6592	64.892
			25.6836	65.3449
			25.708	65.7936
			25.7324	66.4121
			25.7568	66.6077
			25.7812	67.2689
			25.8057	67.3
			25.8301	67.7624
			25.8545	68.3931
			25.8789	69.4976
			25.9033	71.4297
			25.9277	73.3708
			25.9521	75.0154
			25.9766	75.7699
			26.001	76.683
			26.0254	77.4654
			26.0498	78.7744
			26.0742	79.6984
			26.0986	81.3597
			26.123	83.1796
			26.1475	84.6832
			26.1719	85.9953
			26.1963	86.7843
			26.2207	88.4589
			26.2451	90.2959
			26.2695	91.7146
			26.2939	93.7376
			26.3184	95.4551
			26.3428	96.859
			26.3672	98.5271
			26.3916	99.9816
			26.416	101.454
			26.4404	103.261
			26.4648	105.242
			26.4893	107.54
			26.5137	109.785
			26.5381	112.015
			26.5625	113.92
			26.5869	115.728
			26.6113	117.474
			26.6357	119.505
			26.6602	121.594
			26.6846	124.376
			26.709	126.816
			26.7334	128.808
			26.7578	131.38
			26.7822	133.369
			26.8066	135.651
			26.8311	137.855
			26.8555	139.862
			26.8799	142.013
			26.9043	144.264
			26.9287	146.963
			26.9531	149.516
			26.9775	152.153
			27.002	154.728
			27.0264	157.246
			27.0508	159.392
			27.0752	161.421
			27.0996	163.429
			27.124	166.062
			27.1484	168.717
			27.1729	171.778
			27.1973	174.724
			27.2217	177.994
			27.2461	180.786
			27.2705	183.472
			27.2949	186.185
			27.3193	188.762
			27.3438	191.727
			27.3682	194.804
			27.3926	198.132
			27.417	201.275
			27.4414	204.269
			27.4658	207.295
			27.4902	210.241
			27.5146	213.295
			27.5391	216.163
			27.5635	219.328
			27.5879	222.367
			27.6123	225.562
			27.6367	228.617
			27.6611	231.365
			27.6855	234.398
			27.71	237.385
			27.7344	240.486
			27.7588	243.766
			27.7832	246.872
			27.8076	249.714
			27.832	252.66
			27.8564	255.309
			27.8809	258.011
			27.9053	260.872
			27.9297	263.741
			27.9541	266.838
			27.9785	269.871
			28.0029	272.538
			28.0273	275.024
			28.0518	277.701
			28.0762	280.278
			28.1006	283.046
			28.125	285.82
			28.1494	288.621
			28.1738	291.535
			28.1982	294.223
			28.2227	296.566
			28.2471	298.879
			28.2715	301.053
			28.2959	303.272
			28.3203	305.575
			28.3447	308.115
			28.3691	310.416
			28.3936	312.689
			28.418	314.443
			28.4424	316.039
			28.4668	317.459
			28.4912	318.989
			28.5156	320.485
			28.54	322.269
			28.5645	324.053
			28.5889	325.609
			28.6133	326.846
			28.6377	327.744
			28.6621	328.709
			28.6865	329.597
			28.7109	330.498
			28.7354	331.706
			28.7598	332.892
			28.7842	333.976
			28.8086	334.82
			28.833	335.378
			28.8574	335.803
			28.8818	336.3
			28.9062	336.468
			28.9307	336.692
			28.9551	337.267
			28.9795	337.5
			29.0039	337.581
			29.0283	337.767
			29.0527	337.603
			29.0771	337.94
			29.1016	337.98
			29.126	338.395
			29.1504	337.902
			29.1748	338.013
			29.1992	338.31
			29.2236	339.278
			29.248	340.406
			29.2725	341.268
			29.2969	341.861
			29.3213	341.218
			29.3457	339.514
			29.3701	338.556
			29.3945	338.627
			29.4189	339.779
			29.4434	341.527
			29.4678	344.057
			29.4922	346.535
			29.5166	346.232
			29.541	347.925
			29.5654	348.886
			29.5898	352.214
			29.6143	355.175
			29.6387	360.167
			29.6631	365.63
			29.6875	372.814
			29.7119	379.537
			29.7363	385.047
			29.7607	393.267
			29.7852	400.984
			29.8096	410.808
			29.834	427.26
			29.8584	442.407
			29.8828	460.194
			29.9072	475.233
			29.9316	490.212
			29.9561	507.232
			29.9805	528.15
			30.0049	561.109

## Sheet: Fig 5c
Time	Ultrasound	Reference
s	mmHg	mmHg
0	76.8699	76.7159
0.02	76.8699	76.5843
0.04	78.3445	77.7949
0.06	79.4705	80.3476
0.08	83.3521	83.5977
0.1	87.0209	88.2162
0.12	91.7436	94.0059
0.14	100.079	103.651
0.16	109.771	114.138
0.18	119.303	122.388
0.2	127.192	128.296
0.22	132.325	131.481
0.24	132.982	132.125
0.26	129.731	130.244
0.28	125.323	126.112
0.3	118.137	120.665
0.32	112.486	115.743
0.34	106.605	110.427
0.36	102.537	105.611
0.38	99.1136	101.546
0.4	95.8135	97.7297
0.42	92.6316	94.4269
0.44	89.5635	90.2031
0.46	87.0209	86.703
0.48	84.1527	83.9529
0.5	82.5597	81.545
0.52	80.9992	80.2818
0.54	81.3863	80.2818
0.56	80.9992	80.9528
0.58	81.7754	81.5581
0.6	82.1665	81.9002
0.62	82.5597	82.7687
0.64	83.3521	83.3477
0.66	84.1527	83.7819
0.68	84.1527	84.5845
0.7	84.5561	85.2688
0.72	84.1527	85.2424
0.74	84.1527	84.7687
0.76	83.7513	83.9398
0.78	83.3521	83.3871
0.8	82.5597	82.6634
0.82	81.3863	81.2686
0.84	80.6141	79.9397
0.86	79.4705	79.1765
0.88	78.7179	78.2028
0.9	78.3445	77.9264
0.92	77.6034	77.2422
0.94	76.8699	76.6501
0.96	76.1439	75.6895
0.98	75.7837	74.729
1	76.506	76.0053
1.02	77.6034	77.2291
1.04	79.0933	78.4659
1.06	80.2309	80.2291
1.08	83.3521	83.7819
1.1	89.1342	89.611
1.12	95.3518	98.1639
1.14	103.538	107.493
1.16	111.938	115.572
1.18	119.891	123.086
1.2	127.192	128.586
1.22	131.671	132.06
1.24	133.642	132.744
1.26	131.671	131.362
1.28	127.192	127.915
1.3	121.076	122.796
1.32	114.15	117.217
1.34	108.176	111.256
1.36	103.538	106.533
1.38	99.1136	101.914
1.4	95.8135	97.6244
1.42	91.7436	93.519
1.44	88.2823	89.0452
1.46	85.7789	85.4135
1.48	83.7513	82.8871
1.5	82.5597	81.966
1.52	81.7754	81.2423
1.54	81.7754	80.8476
1.56	81.7754	81.0055
1.58	82.5597	82.1239
1.6	83.3521	83.124
1.62	83.3521	83.7424
1.64	84.1527	84.0187
1.66	84.1527	84.8345
1.68	84.5561	85.1503
1.7	84.1527	84.8872
1.72	83.7513	84.045
1.74	83.3521	83.6634
1.76	82.5597	83.1766
1.78	82.1665	82.3871
1.8	82.5597	82.295
1.82	82.1665	82.2687
1.84	81.7754	81.5055
1.86	80.2309	80.2028
1.88	79.4705	79.4396
1.9	79.0933	78.7686
1.92	78.3445	78.0712
1.94	77.973	77.5448
1.96	76.8699	76.7554
1.98	76.506	76.1632
2	76.8699	76.4264
2.02	77.2357	77.0185
2.04	77.973	77.7422
2.06	79.4705	79.3475
2.08	82.5597	83.1503
2.1	88.2823	89.7294
2.12	94.4356	97.5981
2.14	101.054	105.519
2.16	111.392	116.151
2.18	121.076	124.165
2.2	128.455	129.086
2.22	131.671	132.191
2.24	132.325	131.968
2.26	129.731	129.125
2.28	124.093	125.533
2.3	118.137	120.586
2.32	113.038	115.178
2.34	108.176	110.914
2.36	104.042	106.927
2.38	101.054	103.611
2.4	98.1584	100.138
2.42	93.5289	95.7296
2.44	89.5635	90.861
2.46	86.1908	86.9925
2.48	84.1527	84.0582
2.5	82.5597	82.545
2.52	81.7754	81.716
2.54	81.3863	80.9265
2.56	80.9992	80.7818
2.58	82.1665	81.1502
2.6	82.1665	81.9134
2.62	82.9548	82.9397
2.64	84.1527	84.374
2.66	84.9616	85.2951
2.68	85.3692	85.9267
2.7	85.3692	85.7161
2.72	84.9616	85.4793
2.74	84.1527	84.7424
2.76	83.7513	84.1898
2.78	83.3521	83.1766
2.8	82.5597	82.4529
2.82	81.7754	81.2292
2.84	80.2309	80.4265
2.86	79.4705	79.0844
2.88	78.7179	77.9133
2.9	78.3445	77.1501
2.92	77.973	77.3343
2.94	77.973	77.3475
2.96	77.973	77.5054
2.98	77.973	77.6764
3	77.973	77.7949
3.02	78.3445	78.2291
3.04	78.7179	78.8607
3.06	79.8498	79.7554
3.08	80.9992	81.1239
3.1	84.1527	84.6108
3.12	91.7436	93.6637
3.14	100.079	103.585
3.16	107.126	111.256
3.18	115.274	119.651
3.2	124.093	126.994
3.22	130.374	130.783
3.24	132.982	132.678
3.26	131.671	131.362
3.28	126.566	127.112
3.3	119.303	121.546
3.32	112.486	115.678
3.34	108.176	110.585
3.36	103.538	106.098
3.38	98.6347	101.138
3.4	95.3518	96.9928
3.42	91.7436	93.2558
3.44	89.1342	90.111
3.46	87.0209	87.2425
3.48	84.5561	84.8214
3.5	82.5597	82.9266
3.52	82.1665	81.5844
3.54	81.7754	81.4397
3.56	81.7754	80.8476
3.58	82.1665	81.5976
3.6	82.5597	82.1897
3.62	83.3521	83.295
3.64	83.3521	84.4003
3.66	84.1527	84.7687
3.68	84.1527	84.9924
3.7	83.7513	84.1635
3.72	83.7513	83.7029
3.74	83.7513	83.3082
3.76	83.3521	83.4266
3.78	83.3521	83.4924
3.8	82.5597	82.8608
3.82	82.1665	81.795
3.84	80.9992	80.9002
3.86	80.2309	79.7028
3.88	78.7179	78.7422
3.9	78.3445	78.1107
3.92	78.3445	78.1107
3.94	77.973	77.5054
3.96	77.2357	76.5974
3.98	76.1439	75.7816
4	76.1439	75.7816
4.02	76.8699	76.1238
4.04	77.973	77.4659
4.06	80.2309	80.1897
4.08	84.1527	84.6503
4.1	89.5635	91.0584
4.12	96.7441	99.4008
4.14	104.55	108.309
4.16	113.593	116.52
4.18	122.273	123.954
4.2	128.455	129.073
4.22	131.671	131.928
4.24	132.325	132.402
4.26	129.731	130.27
4.28	125.323	126.823
4.3	120.481	122.809
4.32	114.711	118.02
4.34	109.771	112.901
4.36	105.06	108.019
4.38	100.565	102.796
4.4	96.2776	98.2428
4.42	92.6316	94.0585
4.44	89.5635	90.1768
4.46	86.1908	86.7556
4.48	84.1527	84.1108
4.5	82.5597	81.795
4.52	80.9992	80.2949
4.54	80.6141	80.2949
4.56	81.3863	80.716
4.58	82.1665	81.9397
4.6	83.3521	83.0319
4.62	84.1527	84.2292
4.64	84.5561	84.4924
4.66	84.9616	85.3872
4.68	84.5561	85.8872
4.7	84.5561	85.2556
4.72	84.1527	84.4398
4.74	84.1527	84.5714
4.76	83.7513	84.5056
4.78	83.3521	83.5845
4.8	82.5597	82.1371
4.82	81.7754	80.7818
4.84	80.6141	79.9791
4.86	79.0933	79.0975
4.88	79.0933	79.0054
4.9	78.7179	78.7291
4.92	78.7179	78.3607
4.94	77.973	77.8212
4.96	77.6034	77.1106
4.98	76.506	75.8211

## Sheet: Fig S11
Time (s)	0-45 mmHg	20-60 mmHg	30-100 mmHg	75-130 mmHg
0	0.00603926	0.00615754	0.00616986	0.00636698
0.02	0.00602941	0.00616246	0.00617725	0.00636698
0.04	0.0060368	0.00616986	0.00617971	0.00637683
0.06	0.00604912	0.00618218	0.00618957	0.00638422
0.08	0.00605898	0.0061945	0.00620928	0.00640886
0.1	0.00606883	0.00621667	0.00624624	0.00643104
0.12	0.00608854	0.0062561	0.00629552	0.00645814
0.14	0.00612797	0.00630538	0.00636205	0.0065025
0.16	0.00618464	0.00635466	0.00643104	0.00654931
0.18	0.00624624	0.00640394	0.00648771	0.0065912
0.2	0.00629306	0.0064335	0.00653206	0.00662323
0.22	0.00632016	0.00644829	0.00654931	0.00664294
0.24	0.00632755	0.00645568	0.00655178	0.00664541
0.26	0.00631277	0.00643843	0.00652714	0.00663309
0.28	0.0062832	0.00639901	0.00649264	0.00661584
0.3	0.00624624	0.00634973	0.00646554	0.00658627
0.32	0.00621174	0.00630045	0.0064335	0.00656163
0.34	0.0061871	0.00626595	0.00638669	0.00653453
0.36	0.00614522	0.00624378	0.00633248	0.00651482
0.38	0.00610086	0.0062216	0.00628813	0.00649757
0.4	0.00606883	0.00620682	0.00626349	0.00648032
0.42	0.00604912	0.00619203	0.00624131	0.00646307
0.44	0.00604173	0.00617725	0.00621421	0.00644582
0.46	0.00602941	0.00616493	0.00618957	0.00643104
0.48	0.00601955	0.00615507	0.00616986	0.00641379
0.5	0.00601709	0.00615014	0.00616493	0.00640394
0.52	0.00601709	0.00615014	0.00615754	0.00639408
0.54	0.00601955	0.00615507	0.00616493	0.00639654
0.56	0.00602941	0.00616739	0.00617232	0.00639408
0.58	0.00604173	0.00618218	0.00617725	0.00639901
0.6	0.00605158	0.00618957	0.00618218	0.00640147
0.62	0.00606144	0.00619942	0.00618957	0.00640394
0.64	0.00606883	0.00620189	0.00620189	0.00640886
0.66	0.00607622	0.00620682	0.00621174	0.00641379
0.68	0.00608115	0.00620928	0.00621421	0.00641379
0.7	0.00608115	0.00620435	0.00621421	0.00641626
0.72	0.00607869	0.00620435	0.00620928	0.00641379
0.74	0.00607376	0.00620435	0.00620435	0.00641379
0.76	0.00606883	0.00619942	0.00620189	0.00641133
0.78	0.0060639	0.00619696	0.00619942	0.00640886
0.8	0.00606144	0.00619203	0.00619696	0.00640394
0.82	0.00605651	0.00618464	0.0061945	0.00639654
0.84	0.00605405	0.00617725	0.00618218	0.00639162
0.86	0.00604912	0.00617478	0.00617232	0.00638422
0.88	0.00604419	0.00616493	0.00616493	0.0063793
0.9	0.00604173	0.00616493	0.00616739	0.00637683
0.92	0.00603926	0.00616493	0.00616493	0.0063719
0.94	0.00603926	0.00616739	0.00616493	0.00636698
0.96	0.00604173	0.00616986	0.00616739	0.00636205
0.98	0.00604173	0.00616986	0.00615754	0.00635958
1	0.0060368	0.00616739	0.00614275	0.00636451
1.02	0.00603187	0.00616986	0.00615261	0.0063719
1.04	0.00604173	0.00617478	0.00616493	0.00638176
1.06	0.00604912	0.00617725	0.00618218	0.00638915
1.08	0.00605898	0.00618464	0.00620189	0.00640886
1.1	0.0060713	0.00619942	0.00624131	0.00644336
1.12	0.00609347	0.00623885	0.00629306	0.00647786
1.14	0.00613043	0.00629552	0.00635958	0.00651974
1.16	0.00618957	0.00634973	0.0064335	0.00655917
1.18	0.00624378	0.00638422	0.00648525	0.00659366
1.2	0.00629059	0.00641133	0.0065296	0.00662323
1.22	0.0063177	0.00642858	0.00654685	0.00664048
1.24	0.00632509	0.0064335	0.00654685	0.00664787
1.26	0.00631277	0.00642365	0.00652467	0.00664048
1.28	0.00628566	0.00639654	0.00650496	0.00662323
1.3	0.00625117	0.00635712	0.00647046	0.00659859
1.32	0.00621174	0.00630538	0.00643104	0.00656902
1.34	0.00616986	0.00626842	0.00639408	0.00654192
1.36	0.00612797	0.00624131	0.00633987	0.00651974
1.38	0.00609101	0.00623146	0.00629552	0.00649757
1.4	0.00606883	0.00621421	0.0062561	0.00648032
1.42	0.00604912	0.00619696	0.00622899	0.00645814
1.44	0.00603926	0.00617725	0.00620189	0.00643843
1.46	0.00603187	0.00616986	0.0061871	0.00642365
1.48	0.00602202	0.00616246	0.00616986	0.00641133
1.5	0.00601709	0.00615754	0.00616246	0.00640394
1.52	0.00601462	0.00615261	0.00616	0.00639901
1.54	0.00602202	0.00615754	0.00616493	0.00639901
1.56	0.00602941	0.00616246	0.00616986	0.00639901
1.58	0.00604173	0.00616986	0.00617725	0.00640394
1.6	0.00605158	0.00617971	0.00618957	0.00640886
1.62	0.00606144	0.00619203	0.00619942	0.00640886
1.64	0.00607376	0.00619942	0.00620682	0.00641379
1.66	0.00607622	0.00620435	0.00621421	0.00641379
1.68	0.00608115	0.00620435	0.00621667	0.00641626
1.7	0.00608362	0.00620189	0.00621421	0.00641379
1.72	0.00608115	0.00619942	0.00620928	0.00641133
1.74	0.00607376	0.00619696	0.00620682	0.00640886
1.76	0.00606883	0.0061945	0.00620189	0.00640394
1.78	0.0060639	0.00619203	0.00619942	0.00640147
1.8	0.00606144	0.00619203	0.0061945	0.00640394
1.82	0.00605651	0.0061871	0.00618464	0.00640147
1.84	0.00605405	0.00618464	0.00617725	0.00639901
1.86	0.00604912	0.00617478	0.00616986	0.00638915
1.88	0.00604419	0.00617232	0.00616739	0.00638422
1.9	0.00603926	0.00616986	0.00616493	0.00638176
1.92	0.0060368	0.00616986	0.00616986	0.00637683
1.94	0.00603926	0.00616739	0.00616739	0.00637437
1.96	0.0060368	0.00616493	0.00616493	0.00636698
1.98	0.00603926	0.00616739	0.00615261	0.00636451
2	0.00603926	0.00617232	0.00615507	0.00636698
2.02	0.00603187	0.00617725	0.00616493	0.00636944
2.04	0.00604173	0.00617971	0.00617725	0.00637437
2.06	0.00604912	0.00618218	0.0061871	0.00638422
2.08	0.00605651	0.00618464	0.00620682	0.00640394
2.1	0.00606883	0.0061945	0.00624131	0.00643843
2.12	0.0060984	0.00623146	0.00629059	0.00647293
2.14	0.00614029	0.00627827	0.00636205	0.00650742
2.16	0.0061945	0.00634234	0.0064335	0.0065567
2.18	0.00624624	0.00640147	0.0064951	0.00659859
2.2	0.00628813	0.00643843	0.00653453	0.00662816
2.22	0.0063177	0.00645075	0.00655178	0.00664048
2.24	0.00632509	0.00644582	0.00654685	0.00664294
2.26	0.0063103	0.00642611	0.00652467	0.00663309
2.28	0.00628566	0.00639162	0.00649264	0.00661091
2.3	0.00625117	0.00635712	0.00645075	0.00658627
2.32	0.00621174	0.00631277	0.00641133	0.0065641
2.34	0.00616493	0.00627581	0.00636205	0.00654192
2.36	0.00612304	0.0062487	0.00631523	0.00652221
2.38	0.00608854	0.00622406	0.00628074	0.00650742
2.4	0.00606637	0.00620189	0.00625117	0.00649264
2.42	0.00605405	0.00618464	0.0062216	0.006468
2.44	0.00604912	0.00617232	0.00620189	0.00644582
2.46	0.00603926	0.00616246	0.00618218	0.00642611
2.48	0.00602694	0.00615754	0.00616986	0.00641379
2.5	0.00601709	0.00615261	0.00616493	0.00640394
2.52	0.00601709	0.00615261	0.00615754	0.00639901
2.54	0.00602202	0.00615754	0.00616246	0.00639654
2.56	0.00603187	0.00616246	0.00616739	0.00639408
2.58	0.00604173	0.00617478	0.00617725	0.00640147
2.6	0.00604912	0.00618218	0.00618957	0.00640147
2.62	0.00605651	0.00618957	0.00619942	0.0064064
2.64	0.00606144	0.00619696	0.00620682	0.00641379
2.66	0.00606883	0.00619942	0.00621421	0.00641872
2.68	0.00607622	0.00620682	0.00621667	0.00642118
2.7	0.00608115	0.00620928	0.00621421	0.00642118
2.72	0.00608115	0.00620682	0.00621174	0.00641872
2.74	0.00608115	0.00620435	0.00620682	0.00641379
2.76	0.00607376	0.00619942	0.00620189	0.00641133
2.78	0.00606637	0.0061945	0.00620189	0.00640886
2.8	0.00606144	0.00618957	0.00619696	0.00640394
2.82	0.00605898	0.00617971	0.00618957	0.00639901
2.84	0.00605651	0.00617478	0.00617725	0.00638915
2.86	0.00605405	0.00617478	0.00617232	0.00638422
2.88	0.00604912	0.00617232	0.00616986	0.0063793
2.9	0.00604173	0.00617232	0.00616986	0.00637683
2.92	0.0060368	0.00616986	0.00616493	0.00637437
2.94	0.0060368	0.00616739	0.00616493	0.00637437
2.96	0.0060368	0.00616739	0.00616493	0.00637437
2.98	0.00603926	0.00616739	0.00616739	0.00637437
3	0.00604173	0.00616739	0.00616986	0.00637437
3.02	0.00603434	0.00617232	0.00617232	0.00637683
3.04	0.00602694	0.00617478	0.00617725	0.0063793
3.06	0.00603926	0.00618218	0.00618464	0.00638669
3.08	0.00605405	0.0061871	0.0061945	0.00639408
3.1	0.00606883	0.00620682	0.00620682	0.00641379
3.12	0.00609347	0.00624624	0.0062561	0.00645814
3.14	0.00613536	0.00629552	0.00633987	0.0065025
3.16	0.0061945	0.00634973	0.00643104	0.00653699
3.18	0.0062487	0.00639654	0.00648771	0.00657395
3.2	0.00628566	0.00642611	0.00652467	0.00661091
3.22	0.00631523	0.00644829	0.00654192	0.00663555
3.24	0.00632262	0.00644829	0.00653946	0.00664541
3.26	0.0063103	0.00643104	0.00651728	0.00664048
3.28	0.00628566	0.00639654	0.00648525	0.00662077
3.3	0.00625856	0.00634726	0.00644582	0.0065912
3.32	0.00621914	0.00630045	0.0064064	0.00656163
3.34	0.00616986	0.00627334	0.00635712	0.00654192
3.36	0.00612304	0.00625856	0.0063103	0.00651974
3.38	0.00608854	0.00624131	0.0062832	0.0064951
3.4	0.00606883	0.00621667	0.0062561	0.00647786
3.42	0.00605651	0.00619203	0.00623146	0.00645814
3.44	0.00604912	0.00617478	0.00620435	0.00644336
3.46	0.0060368	0.00616246	0.00618464	0.00643104
3.48	0.00602448	0.00615261	0.00616986	0.00641626
3.5	0.00601709	0.00614768	0.00616	0.00640394
3.52	0.00601709	0.00615014	0.00615754	0.00640147
3.54	0.00601955	0.00615754	0.00616	0.00639901
3.56	0.00602941	0.00616739	0.00616986	0.00639901
3.58	0.00603926	0.00617971	0.00617725	0.00640147
3.6	0.00604912	0.0061871	0.00619203	0.00640394
3.62	0.00606144	0.00619203	0.00620189	0.00640886
3.64	0.0060713	0.00619696	0.00620682	0.00640886
3.66	0.00607622	0.00619942	0.00620928	0.00641379
3.68	0.00608115	0.00619942	0.00621421	0.00641379
3.7	0.00608115	0.00619942	0.00621421	0.00641133
3.72	0.00607622	0.00620189	0.00620682	0.00641133
3.74	0.0060713	0.00620435	0.00620189	0.00641133
3.76	0.00606637	0.00619942	0.00620189	0.00640886
3.78	0.00606144	0.00619942	0.00619696	0.00640886
3.8	0.00606144	0.00619696	0.00618957	0.00640394
3.82	0.00605898	0.00618957	0.00618464	0.00640147
3.84	0.00605651	0.00617971	0.00617971	0.00639408
3.86	0.00604912	0.00617478	0.00617478	0.00638915
3.88	0.00604419	0.00616739	0.00616986	0.0063793
3.9	0.00603926	0.00616739	0.00616739	0.00637683
3.92	0.0060368	0.00616739	0.00616493	0.00637683
3.94	0.0060368	0.00616986	0.00616493	0.00637437
3.96	0.00603926	0.00617232	0.00616493	0.00636944
3.98	0.00604173	0.00616493	0.00616493	0.00636205
4	0.00604173	0.00616	0.00616986	0.00636205
4.02	0.00603434	0.00616493	0.00617232	0.00636698
4.04	0.00604419	0.00616986	0.00617725	0.00637437
4.06	0.00605405	0.00617478	0.00618464	0.00638915
4.08	0.00606144	0.00618464	0.00620189	0.00641379
4.1	0.00607376	0.00621174	0.00623885	0.00644582
4.12	0.0060984	0.00625117	0.00629552	0.00648525
4.14	0.00614275	0.00630291	0.00636698	0.00652467
4.16	0.00619942	0.00636451	0.00643843	0.00656656
4.18	0.0062487	0.00640147	0.00649264	0.00660352
4.2	0.00628566	0.00642611	0.00652714	0.00662816
4.22	0.0063103	0.00643843	0.00654192	0.00664048
4.24	0.00632016	0.00644336	0.00654192	0.00664294
4.26	0.0063177	0.00642858	0.00652221	0.00663309
4.28	0.00630784	0.00639901	0.0064951	0.00661584
4.3	0.00627088	0.00635712	0.00645568	0.00659613
4.32	0.0062216	0.0063103	0.00640886	0.00657149
4.34	0.00616986	0.00627334	0.00635712	0.00654931
4.36	0.00612304	0.00625363	0.00631277	0.00652714
4.38	0.00609101	0.00623392	0.00627581	0.00650496
4.4	0.00606883	0.00621421	0.00624624	0.00648278
4.42	0.00604912	0.00619696	0.00622406	0.00646307
4.44	0.0060368	0.00618464	0.00620189	0.00644582
4.46	0.00602694	0.00617232	0.00618218	0.00642611
4.48	0.00601955	0.00616246	0.00616739	0.00641379
4.5	0.00601709	0.00615507	0.00615754	0.00640394
4.52	0.00601955	0.00615261	0.00615507	0.00639408
4.54	0.00601955	0.00615261	0.00616	0.00639162
4.56	0.00603187	0.00615754	0.00616986	0.00639654
4.58	0.00604173	0.00616739	0.00617971	0.00640147
4.6	0.00605158	0.00617971	0.00618957	0.00640886
4.62	0.00606144	0.00619203	0.00620189	0.00641379
4.64	0.00606883	0.00619942	0.00620682	0.00641626
4.66	0.00607869	0.00620435	0.00621174	0.00641872
4.68	0.00608115	0.00620928	0.00621421	0.00641626
4.7	0.00608115	0.00620682	0.00620928	0.00641626
4.72	0.00607869	0.00620435	0.00620682	0.00641379
4.74	0.0060713	0.0061945	0.00620189	0.00641379
4.76	0.00606883	0.00619203	0.00619942	0.00641133
4.78	0.0060639	0.00618957	0.0061945	0.00640886
4.8	0.00606144	0.00619203	0.00619203	0.00640394
4.82	0.00605651	0.00619203	0.0061871	0.00639901
4.84	0.00605158	0.0061871	0.00618218	0.00639162
4.86	0.00604419	0.00617971	0.00617478	0.00638176
4.88	0.00604173	0.00616986	0.00616739	0.00638176
4.9	0.0060368	0.00616986	0.00616739	0.0063793
4.92	0.0060368	0.00616739	0.00616493	0.0063793
4.94	0.00603926	0.00616493	0.00616246	0.00637437
4.96	0.00604173	0.00616739	0.00616493	0.0063719
4.98	0.00604173	0.00616493	0.00615507	0.00636451

## Sheet: Fig S12
Time	reference	derived pressure
0	76.7159	76.8699
0.02	76.5843	76.8699
0.04	77.7949	78.3445
0.06	80.3476	79.4705
0.08	83.5977	83.352
0.1	88.2162	87.0209
0.12	94.0059	91.7436
0.14	10.3651	10.0079
0.16	11.4138	10.9771
0.18	12.2388	11.9303
0.2	12.8296	12.7192
0.22	13.1481	13.2325
0.24	13.2125	13.2982
0.26	13.0244	12.9731
0.28	12.6112	12.5323
0.3	12.0665	11.8137
0.32	11.5743	11.2486
0.34	11.0427	10.6605
0.36	10.5611	10.2537
0.38	10.1546	99.1136
0.4	97.7297	95.8135
0.42	94.4269	92.6316
0.44	90.2031	89.5635
0.46	86.703	87.0209
0.48	83.9529	84.1527
0.5	81.545	82.5597
0.52	80.2818	80.9992
0.54	80.2818	81.3863
0.56	80.9528	80.9992
0.58	81.5581	81.7754
0.6	81.9002	82.1665
0.62	82.7687	82.5597
0.64	83.3476	83.352
0.66	83.7819	84.1527
0.68	84.5845	84.1527
0.7	85.2688	84.5561
0.72	85.2424	84.1527
0.74	84.7687	84.1527
0.76	83.9398	83.7513
0.78	83.3871	83.352
0.8	82.6634	82.5597
0.82	81.2686	81.3863
0.84	79.9397	80.6141
0.86	79.1765	79.4705
0.88	78.2028	78.7179
0.9	77.9264	78.3445
0.92	77.2422	77.6034
0.94	76.6501	76.8699
0.96	75.6895	76.1439
0.98	74.729	75.7837
1	76.0053	76.506
1.02	77.2291	77.6034
1.04	78.4659	79.0933
1.06	80.2291	80.2309
1.08	83.7819	83.352
1.1	89.611	89.1342
1.12	98.1639	95.3518
1.14	10.7493	10.3538
1.16	11.5572	11.1938
1.18	12.3086	11.9891
1.2	12.8586	12.7192
1.22	13.206	13.1671
1.24	13.2744	13.3642
1.26	13.1362	13.1671
1.28	12.7915	12.7192
1.3	12.2796	12.1076
1.32	11.7217	11.415
1.34	11.1256	10.8176
1.36	10.6533	10.3538
1.38	10.1914	99.1136
1.4	97.6244	95.8135
1.42	93.519	91.7436
1.44	89.0452	88.2823
1.46	85.4135	85.7789
1.48	82.8871	83.7513
1.5	81.966	82.5597
1.52	81.2423	81.7754
1.54	80.8476	81.7754
1.56	81.0055	81.7754
1.58	82.1239	82.5597
1.6	83.124	83.352
1.62	83.7424	83.352
1.64	84.0187	84.1527
1.66	84.8345	84.1527
1.68	85.1503	84.5561
1.7	84.8872	84.1527
1.72	84.045	83.7513
1.74	83.6634	83.352
1.76	83.1766	82.5597
1.78	82.3871	82.1665
1.8	82.295	82.5597
1.82	82.2687	82.1665
1.84	81.5055	81.7754
1.86	80.2028	80.2309
1.88	79.4396	79.4705
1.9	78.7686	79.0933
1.92	78.0712	78.3445
1.94	77.5448	77.973
1.96	76.7554	76.8699
1.98	76.1632	76.506
2	76.4264	76.8699
2.02	77.0185	77.2357
2.04	77.7422	77.973
2.06	79.3475	79.4705
2.08	83.1503	82.5597
2.1	89.7294	88.2823
2.12	97.5981	94.4356
2.14	10.5519	10.1054
2.16	11.6151	11.1392
2.18	12.4165	12.1076
2.2	12.9086	12.8455
2.22	13.2191	13.1671
2.24	13.1968	13.2325
2.26	12.9125	12.9731
2.28	12.5533	12.4093
2.3	12.0586	11.8137
2.32	11.5178	11.3038
2.34	11.0914	10.8176
2.36	10.6927	10.4042
2.38	10.3611	10.1054
2.4	10.0138	98.1584
2.42	95.7296	93.529
2.44	90.861	89.5635
2.46	86.9925	86.1908
2.48	84.0582	84.1527
2.5	82.545	82.5597
2.52	81.716	81.7754
2.54	80.9265	81.3863
2.56	80.7818	80.9992
2.58	81.1502	82.1665
2.6	81.9134	82.1665
2.62	82.9397	82.9548
2.64	84.374	84.1527
2.66	85.2951	84.9616
2.68	85.9267	85.3692
2.7	85.7161	85.3692
2.72	85.4793	84.9616
2.74	84.7424	84.1527
2.76	84.1898	83.7513
2.78	83.1766	83.352
2.8	82.4529	82.5597
2.82	81.2292	81.7754
2.84	80.4265	80.2309
2.86	79.0844	79.4705
2.88	77.9133	78.7179
2.9	77.1501	78.3445
2.92	77.3343	77.973
2.94	77.3475	77.973
2.96	77.5054	77.973
2.98	77.6764	77.973
3	77.7949	77.973
3.02	78.2291	78.3445
3.04	78.8607	78.7179
3.06	79.7554	79.8498
3.08	81.1239	80.9992
3.1	84.6108	84.1527
3.12	93.6637	91.7436
3.14	10.3585	10.0079
3.16	11.1256	10.7126
3.18	11.9651	11.5274
3.2	12.6994	12.4093
3.22	13.0783	13.0374
3.24	13.2678	13.2982
3.26	13.1362	13.1671
3.28	12.7112	12.6566
3.3	12.1546	11.9303
3.32	11.5678	11.2486
3.34	11.0585	10.8176
3.36	10.6098	10.3538
3.38	10.1138	98.6348
3.4	96.9928	95.3518
3.42	93.2558	91.7436
3.44	90.111	89.1342
3.46	87.2425	87.0209
3.48	84.8214	84.5561
3.5	82.9266	82.5597
3.52	81.5844	82.1665
3.54	81.4397	81.7754
3.56	80.8476	81.7754
3.58	81.5976	82.1665
3.6	82.1897	82.5597
3.62	83.295	83.352
3.64	84.4003	83.352
3.66	84.7687	84.1527
3.68	84.9924	84.1527
3.7	84.1635	83.7513
3.72	83.7029	83.7513
3.74	83.3082	83.7513
3.76	83.4266	83.352
3.78	83.4924	83.352
3.8	82.8608	82.5597
3.82	81.795	82.1665
3.84	80.9002	80.9992
3.86	79.7028	80.2309
3.88	78.7423	78.7179
3.9	78.1107	78.3445
3.92	78.1107	78.3445
3.94	77.5054	77.973
3.96	76.5975	77.2357
3.98	75.7816	76.1439
4	75.7816	76.1439
4.02	76.1238	76.8699
4.04	77.4659	77.973
4.06	80.1897	80.2309
4.08	84.6503	84.1527
4.1	91.0584	89.5635
4.12	99.4008	96.7441
4.14	10.8309	10.455
4.16	11.652	11.3593
4.18	12.3954	12.2273
4.2	12.9073	12.8455
4.22	13.1928	13.1671
4.24	13.2402	13.2325
4.26	13.027	12.9731
4.28	12.6823	12.5323
4.3	12.2809	12.0481
4.32	11.802	11.4711
4.34	11.2901	10.9771
4.36	10.8019	10.506
4.38	10.2796	10.0565
4.4	98.2428	96.2776
4.42	94.0585	92.6316
4.44	90.1768	89.5635
4.46	86.7556	86.1908
4.48	84.1108	84.1527
4.5	81.795	82.5597
4.52	80.2949	80.9992
4.54	80.2949	80.6141
4.56	80.716	81.3863
4.58	81.9397	82.1665
4.6	83.0318	83.352
4.62	84.2293	84.1527
4.64	84.4924	84.5561
4.66	85.3872	84.9616
4.68	85.8872	84.5561
4.7	85.2556	84.5561
4.72	84.4398	84.1527
4.74	84.5714	84.1527
4.76	84.5056	83.7513
4.78	83.5845	83.352
4.8	82.1371	82.5597
4.82	80.7818	81.7754
4.84	79.9791	80.6141
4.86	79.0975	79.0933
4.88	79.0054	79.0933
4.9	78.7291	78.7179
4.92	78.3607	78.7179
4.94	77.8212	77.973
4.96	77.1106	77.6034
4.98	75.8211	76.506
